# Supplementary material for: Impact of polymorphic transposable elements on transcription in lymphoblastoid cell lines from public data
Source: BMC Bioinformatics. 2019 Nov 22;20(Suppl 9):495. doi: 10.1186/s12859-019-3113-x (PMC6873650; doi:10.1186/s12859-019-3113-x)
Supplement: Supplementary file 1 — Additional file 1: Table containing the tissue grouping used for assessing the loci most enriched in SNP-eQTLs for each tissue group. [file 12859_2019_3113_MOESM1_ESM.xls]

## Sheet: Additional_File_1
Adipose	Brain	Cells_EBV-transformed_lymphocytes	Cells_Transformed_fibroblasts	Epithelial_tissues	Glandular_tissues	Heart	Liver	Muscle_Skeletal	Nerve_Tibial	Reproductive_tisses	Spleen	Stomach	Whole_Blood
Adipose_Subcutaneous	Brain_Amygdala	Cells_EBV-transformed_lymphocytes	Cells_Transformed_fibroblasts	Colon_Sigmoid	Adrenal_Gland	Heart_Atrial_Appendage	Liver	Muscle_Skeletal	Nerve_Tibial	Ovary	Spleen	Stomach	Whole_Blood
Adipose_Visceral_Omentum	Brain_Anterior_cingulate_cortex_BA24			Colon_Transverse	Breast_Mammary_Tissue	Heart_Left_Ventricle				Testis
	Brain_Caudate_basal_ganglia			Esophagus_Gastroesophageal_Junction	Minor_Salivary_Gland					Uterus
	Brain_Cerebellar_Hemisphere			Esophagus_Mucosa	Pituitary
	Brain_Cerebellum			Skin_Not_Sun_Exposed_Suprapubic	Prostate
	Brain_Cortex			Skin_Sun_Exposed_Lower_leg	Thyroid
	Brain_Hippocampus			Small_Intestine_Terminal_Ileum
	Brain_Hypothalamus			Vagina
	Brain_Nucleus_accumbens_basal_ganglia			Artery_Coronary
	Brain_Putamen_basal_ganglia			Artery_Tibial
	Brain_Spinal_cord_cervical_c-1
	Brain_Substantia_nigra
