# Supplementary material for: Impact of polymorphic transposable elements on transcription in lymphoblastoid cell lines from public data
Source: BMC Bioinformatics. 2019 Nov 22;20(Suppl 9):495. doi: 10.1186/s12859-019-3113-x (PMC6873650; doi:10.1186/s12859-019-3113-x)
Supplement: Supplementary file 2 — Additional file 2: Table containing all TEVs used for the cis-eQTL analysis. [file 12859_2019_3113_MOESM2_ESM.xls]

## Sheet: Additional_File_2
TEV_ID	TEV_Type	chr	POS
ALU_umary_ALU_2	ALU	1	710330
L1_umary_LINE1_1	LINE1	1	876903
DEL_pindel_91	ALU	1	2994972
ALU_umary_ALU_3	ALU	1	3095323
DEL_pindel_126	ALU	1	4095086
DEL_pindel_130	ALU	1	4211138
ALU_umary_ALU_6	ALU	1	4228405
ALU_umary_ALU_7	ALU	1	4471982
ALU_umary_ALU_10	ALU	1	5874241
ALU_umary_ALU_12	ALU	1	6754758
ALU_umary_ALU_13	ALU	1	6789207
ALU_umary_ALU_14	ALU	1	7018144
ALU_umary_ALU_15	ALU	1	7181984
ALU_umary_ALU_16	ALU	1	7212465
ALU_umary_ALU_17	ALU	1	7426192
ALU_umary_ALU_19	ALU	1	8386575
ALU_umary_ALU_20	ALU	1	8441950
ALU_umary_ALU_22	ALU	1	8869244
SVA_umary_SVA_4	SVA	1	8912158
ALU_umary_ALU_23	ALU	1	9091628
ALU_umary_ALU_24	ALU	1	9512324
ALU_umary_ALU_25	ALU	1	9576762
ALU_umary_ALU_28	ALU	1	11152441
L1_umary_LINE1_6	LINE1	1	11239533
SVA_umary_SVA_5	SVA	1	11770163
SVA_umary_SVA_6	SVA	1	12415613
ALU_umary_ALU_33	ALU	1	12677564
ALU_umary_ALU_34	ALU	1	12881899
L1_umary_LINE1_8	LINE1	1	13110585
ALU_umary_ALU_35	ALU	1	13470348
ALU_umary_ALU_36	ALU	1	13527880
ALU_umary_ALU_37	ALU	1	13613524
DEL_pindel_280	ALU	1	13673225
ALU_umary_ALU_39	ALU	1	15170160
ALU_umary_ALU_40	ALU	1	15180236
SVA_umary_SVA_8	SVA	1	16002841
ALU_umary_ALU_42	ALU	1	16537373
ALU_umary_ALU_44	ALU	1	16901525
ALU_umary_ALU_47	ALU	1	17114639
DEL_pindel_317	ALU	1	17358269
ALU_umary_ALU_50	ALU	1	17944621
ALU_umary_ALU_53	ALU	1	18284790
ALU_umary_ALU_55	ALU	1	19491045
ALU_umary_ALU_56	ALU	1	19571796
ALU_umary_ALU_57	ALU	1	19930616
ALU_umary_ALU_59	ALU	1	20606197
ALU_umary_ALU_60	ALU	1	20618258
ALU_umary_ALU_64	ALU	1	21166098
ALU_umary_ALU_65	ALU	1	21424748
ALU_umary_ALU_69	ALU	1	23654652
ALU_umary_ALU_71	ALU	1	24531121
ALU_umary_ALU_72	ALU	1	24614786
DEL_pindel_352	ALU	1	25822448
DEL_pindel_373	ALU	1	27477601
ALU_umary_ALU_79	ALU	1	28395621
ALU_umary_ALU_81	ALU	1	28994968
ALU_umary_ALU_83	ALU	1	29055667
ALU_umary_ALU_85	ALU	1	29535908
L1_umary_LINE1_15	LINE1	1	29904206
ALU_umary_ALU_88	ALU	1	30617673
L1_umary_LINE1_16	LINE1	1	31538736
ALU_umary_ALU_97	ALU	1	34170745
ALU_umary_ALU_102	ALU	1	36009093
ALU_umary_ALU_103	ALU	1	36746082
ALU_umary_ALU_104	ALU	1	36750209
SVA_umary_SVA_18	SVA	1	37775724
ALU_umary_ALU_107	ALU	1	37982045
ALU_umary_ALU_108	ALU	1	38388257
SVA_umary_SVA_19	SVA	1	38829937
ALU_umary_ALU_110	ALU	1	39212003
ALU_umary_ALU_112	ALU	1	39281485
ALU_umary_ALU_114	ALU	1	40059032
L1_umary_LINE1_20	LINE1	1	41037053
ALU_umary_ALU_117	ALU	1	41924647
ALU_umary_ALU_118	ALU	1	41948748
ALU_umary_ALU_119	ALU	1	42302951
ALU_umary_ALU_120	ALU	1	42452998
ALU_umary_ALU_121	ALU	1	42482573
ALU_umary_ALU_123	ALU	1	42817611
ALU_umary_ALU_126	ALU	1	43376735
DEL_pindel_537	ALU	1	43391784
ALU_umary_ALU_127	ALU	1	43743253
SVA_umary_SVA_22	SVA	1	43780661
ALU_umary_ALU_128	ALU	1	43887835
L1_umary_LINE1_24	LINE1	1	44270801
ALU_umary_ALU_129	ALU	1	44391696
ALU_umary_ALU_130	ALU	1	44468151
ALU_umary_ALU_134	ALU	1	45155470
SVA_umary_SVA_23	SVA	1	45295500
DEL_pindel_580	ALU	1	45741614
DEL_pindel_585	ALU	1	45900435
ALU_umary_ALU_138	ALU	1	45949101
ALU_umary_ALU_139	ALU	1	46213375
ALU_umary_ALU_140	ALU	1	46329142
ALU_umary_ALU_144	ALU	1	48506865
ALU_umary_ALU_147	ALU	1	48892021
L1_umary_LINE1_25	LINE1	1	48963084
ALU_umary_ALU_148	ALU	1	48991399
ALU_umary_ALU_149	ALU	1	49396321
ALU_umary_ALU_150	ALU	1	49680381
ALU_umary_ALU_153	ALU	1	50446990
ALU_umary_ALU_154	ALU	1	50530306
ALU_umary_ALU_155	ALU	1	50538221
ALU_umary_ALU_156	ALU	1	50564295
ALU_umary_ALU_158	ALU	1	50592240
ALU_umary_ALU_159	ALU	1	50846785
ALU_umary_ALU_162	ALU	1	51362094
ALU_umary_ALU_163	ALU	1	51509257
ALU_umary_ALU_168	ALU	1	52923177
SVA_umary_SVA_27	SVA	1	54185314
SVA_umary_SVA_28	SVA	1	54658625
ALU_umary_ALU_175	ALU	1	55762592
L1_umary_LINE1_32	LINE1	1	55802992
L1_umary_LINE1_33	LINE1	1	55939731
L1_umary_LINE1_35	LINE1	1	56070144
ALU_umary_ALU_176	ALU	1	56413390
DEL_pindel_702	ALU	1	56422030
ALU_umary_ALU_177	ALU	1	56537688
SVA_umary_SVA_29	SVA	1	56635287
L1_umary_LINE1_38	LINE1	1	57081609
ALU_umary_ALU_182	ALU	1	57606197
DEL_pindel_718	ALU	1	57877539
ALU_umary_ALU_185	ALU	1	58272334
ALU_umary_ALU_189	ALU	1	58739645
ALU_umary_ALU_190	ALU	1	58742606
ALU_umary_ALU_192	ALU	1	59125811
ALU_umary_ALU_194	ALU	1	59406204
ALU_umary_ALU_198	ALU	1	59974720
ALU_umary_ALU_199	ALU	1	60004932
L1_umary_LINE1_43	LINE1	1	60250042
ALU_umary_ALU_200	ALU	1	60459888
ALU_umary_ALU_201	ALU	1	60678922
ALU_umary_ALU_206	ALU	1	62996294
L1_umary_LINE1_49	LINE1	1	63186181
SVA_umary_SVA_35	SVA	1	64384510
ALU_umary_ALU_211	ALU	1	64492395
ALU_umary_ALU_212	ALU	1	64881277
ALU_umary_ALU_214	ALU	1	65106591
DEL_pindel_814	LINE1	1	65443939
ALU_umary_ALU_216	ALU	1	65590258
DEL_pindel_820	ALU	1	65670029
L1_umary_LINE1_52	LINE1	1	66045752
L1_umary_LINE1_54	LINE1	1	66527032
ALU_umary_ALU_219	ALU	1	66789556
L1_umary_LINE1_56	LINE1	1	69336118
DEL_pindel_860	ALU	1	69478032
DEL_pindel_863	ALU	1	69561642
ALU_umary_ALU_224	ALU	1	69595987
ALU_umary_ALU_225	ALU	1	69602505
ALU_umary_ALU_226	ALU	1	69625373
ALU_umary_ALU_227	ALU	1	69627874
ALU_umary_ALU_228	ALU	1	69640704
ALU_umary_ALU_229	ALU	1	69774886
ALU_umary_ALU_231	ALU	1	69857533
ALU_umary_ALU_232	ALU	1	69946677
ALU_umary_ALU_233	ALU	1	70021458
SVA_umary_SVA_38	SVA	1	70386435
ALU_umary_ALU_234	ALU	1	70446750
ALU_umary_ALU_235	ALU	1	70616129
ALU_umary_ALU_242	ALU	1	72048438
ALU_umary_ALU_244	ALU	1	72173337
ALU_umary_ALU_246	ALU	1	72552895
ALU_umary_ALU_250	ALU	1	73445425
ALU_umary_ALU_252	ALU	1	74005971
ALU_umary_ALU_253	ALU	1	74059353
ALU_umary_ALU_258	ALU	1	74682371
L1_umary_LINE1_61	LINE1	1	74727223
ALU_umary_ALU_259	ALU	1	74836001
ALU_umary_ALU_261	ALU	1	75091490
ALU_umary_ALU_262	ALU	1	75237867
ALU_umary_ALU_264	ALU	1	75337161
ALU_umary_ALU_265	ALU	1	75339265
ALU_umary_ALU_267	ALU	1	75927282
L1_umary_LINE1_62	LINE1	1	76438030
ALU_umary_ALU_270	ALU	1	76799404
ALU_umary_ALU_272	ALU	1	77112243
ALU_umary_ALU_273	ALU	1	77168642
ALU_umary_ALU_274	ALU	1	77299309
SVA_umary_SVA_39	SVA	1	77420109
ALU_umary_ALU_276	ALU	1	78141383
ALU_umary_ALU_277	ALU	1	78643160
ALU_umary_ALU_279	ALU	1	78865523
ALU_umary_ALU_280	ALU	1	78880486
ALU_umary_ALU_282	ALU	1	78967906
ALU_umary_ALU_285	ALU	1	79067715
ALU_umary_ALU_286	ALU	1	79116397
ALU_umary_ALU_288	ALU	1	79833421
ALU_umary_ALU_289	ALU	1	80085498
ALU_umary_ALU_291	ALU	1	80538539
ALU_umary_ALU_292	ALU	1	80542392
DEL_pindel_967	ALU	1	80728656
ALU_umary_ALU_297	ALU	1	80885852
ALU_umary_ALU_298	ALU	1	81058451
ALU_umary_ALU_299	ALU	1	81110458
L1_umary_LINE1_74	LINE1	1	81390097
L1_umary_LINE1_75	LINE1	1	81456693
ALU_umary_ALU_302	ALU	1	81846369
DEL_pindel_987	ALU	1	82497608
DEL_pindel_992	ALU	1	82576961
ALU_umary_ALU_305	ALU	1	82577517
ALU_umary_ALU_307	ALU	1	83604403
ALU_umary_ALU_310	ALU	1	83971958
YL_CN_MXL_110	LINE1	1	84052175
ALU_umary_ALU_313	ALU	1	84447591
ALU_umary_ALU_314	ALU	1	84515395
ALU_umary_ALU_315	ALU	1	84588885
ALU_umary_ALU_319	ALU	1	85154444
ALU_umary_ALU_322	ALU	1	85593010
DEL_pindel_1016	ALU	1	85940107
DEL_pindel_1025	LINE1	1	86275297
DEL_pindel_1026	ALU	1	86416748
ALU_umary_ALU_326	ALU	1	87093858
ALU_umary_ALU_328	ALU	1	87359241
ALU_umary_ALU_333	ALU	1	88347942
ALU_umary_ALU_335	ALU	1	88650049
ALU_umary_ALU_336	ALU	1	88743880
ALU_umary_ALU_337	ALU	1	88753709
ALU_umary_ALU_341	ALU	1	89438037
ALU_umary_ALU_342	ALU	1	89905010
L1_umary_LINE1_84	LINE1	1	90448955
ALU_umary_ALU_349	ALU	1	91373157
ALU_umary_ALU_350	ALU	1	91768803
ALU_umary_ALU_351	ALU	1	91908937
ALU_umary_ALU_356	ALU	1	92701973
ALU_umary_ALU_357	ALU	1	93032675
ALU_umary_ALU_360	ALU	1	93635297
ALU_umary_ALU_362	ALU	1	94639542
ALU_umary_ALU_365	ALU	1	94869687
ALU_umary_ALU_366	ALU	1	94877145
ALU_umary_ALU_368	ALU	1	95086495
L1_umary_LINE1_90	LINE1	1	95336301
ALU_umary_ALU_373	ALU	1	95938211
ALU_umary_ALU_374	ALU	1	96343809
ALU_umary_ALU_375	ALU	1	96402065
ALU_umary_ALU_378	ALU	1	96803569
ALU_umary_ALU_379	ALU	1	97252088
ALU_umary_ALU_380	ALU	1	97298547
ALU_umary_ALU_383	ALU	1	97593464
ALU_umary_ALU_387	ALU	1	98139741
ALU_umary_ALU_388	ALU	1	98725691
ALU_umary_ALU_390	ALU	1	99144972
ALU_umary_ALU_391	ALU	1	99206562
ALU_umary_ALU_392	ALU	1	99232898
ALU_umary_ALU_393	ALU	1	99428988
ALU_umary_ALU_396	ALU	1	99890384
ALU_umary_ALU_398	ALU	1	100086104
ALU_umary_ALU_400	ALU	1	100473060
ALU_umary_ALU_402	ALU	1	100528665
L1_umary_LINE1_96	LINE1	1	100558074
ALU_umary_ALU_403	ALU	1	100701845
ALU_umary_ALU_409	ALU	1	101304511
L1_umary_LINE1_98	LINE1	1	101513424
ALU_umary_ALU_410	ALU	1	101744374
ALU_umary_ALU_411	ALU	1	101774611
L1_umary_LINE1_99	LINE1	1	102103367
ALU_umary_ALU_412	ALU	1	102454988
ALU_umary_ALU_413	ALU	1	102588943
ALU_umary_ALU_414	ALU	1	103253213
ALU_umary_ALU_416	ALU	1	103950412
ALU_umary_ALU_417	ALU	1	104031865
ALU_umary_ALU_418	ALU	1	104113716
ALU_umary_ALU_419	ALU	1	104511461
ALU_umary_ALU_420	ALU	1	104527622
ALU_umary_ALU_421	ALU	1	104596028
ALU_umary_ALU_422	ALU	1	104688489
L1_umary_LINE1_103	LINE1	1	105315166
ALU_umary_ALU_425	ALU	1	105431376
SVA_umary_SVA_44	SVA	1	105473258
ALU_umary_ALU_426	ALU	1	105783962
ALU_umary_ALU_427	ALU	1	105828532
ALU_umary_ALU_430	ALU	1	107107844
ALU_umary_ALU_432	ALU	1	107599857
ALU_umary_ALU_434	ALU	1	108123022
ALU_umary_ALU_435	ALU	1	108157931
ALU_umary_ALU_436	ALU	1	108526021
ALU_umary_ALU_439	ALU	1	110005960
SVA_umary_SVA_45	SVA	1	111259975
SVA_umary_SVA_46	SVA	1	111353565
ALU_umary_ALU_441	ALU	1	111458649
L1_umary_LINE1_109	LINE1	1	111465215
ALU_umary_ALU_442	ALU	1	111489662
ALU_umary_ALU_444	ALU	1	111560488
ALU_umary_ALU_446	ALU	1	111581069
SVA_umary_SVA_47	SVA	1	111639251
SVA_umary_SVA_48	SVA	1	111797854
ALU_umary_ALU_449	ALU	1	112051232
ALU_umary_ALU_450	ALU	1	112193385
ALU_umary_ALU_453	ALU	1	112361807
ALU_umary_ALU_454	ALU	1	112449387
L1_umary_LINE1_110	LINE1	1	112636598
ALU_umary_ALU_456	ALU	1	112798319
ALU_umary_ALU_459	ALU	1	112975225
ALU_umary_ALU_460	ALU	1	113273754
L1_umary_LINE1_111	LINE1	1	113545899
DEL_pindel_1291	ALU	1	114500898
ALU_umary_ALU_464	ALU	1	114658780
L1_umary_LINE1_116	LINE1	1	115541888
L1_umary_LINE1_118	LINE1	1	116005410
ALU_umary_ALU_468	ALU	1	116097593
ALU_umary_ALU_469	ALU	1	116440949
DEL_pindel_1315	ALU	1	116535542
ALU_umary_ALU_470	ALU	1	116548673
ALU_umary_ALU_475	ALU	1	117389844
ALU_umary_ALU_479	ALU	1	117829790
ALU_umary_ALU_480	ALU	1	117837067
L1_umary_LINE1_120	LINE1	1	118263065
ALU_umary_ALU_481	ALU	1	118538081
L1_umary_LINE1_122	LINE1	1	119010743
ALU_umary_ALU_484	ALU	1	120043525
ALU_umary_ALU_504	ALU	1	120821670
ALU_umary_ALU_506	ALU	1	143723466
L1_umary_LINE1_132	LINE1	1	143813885
ALU_umary_ALU_508	ALU	1	143845474
ALU_umary_ALU_498	ALU	1	146202865
ALU_umary_ALU_497	ALU	1	146226840
ALU_umary_ALU_501	ALU	1	147186640
ALU_umary_ALU_502	ALU	1	147394219
ALU_umary_ALU_487	ALU	1	148383349
ALU_umary_ALU_503	ALU	1	148383560
ALU_umary_ALU_505	ALU	1	148475407
ALU_umary_ALU_496	ALU	1	148736165
ALU_umary_ALU_495	ALU	1	148772895
ALU_umary_ALU_494	ALU	1	148790240
ALU_umary_ALU_493	ALU	1	148933461
ALU_umary_ALU_489	ALU	1	149116183
ALU_umary_ALU_509	ALU	1	149753675
ALU_umary_ALU_510	ALU	1	150227806
ALU_umary_ALU_511	ALU	1	150600090
L1_umary_LINE1_134	LINE1	1	152471408
L1_umary_LINE1_135	LINE1	1	152485941
ALU_umary_ALU_519	ALU	1	152684570
ALU_umary_ALU_520	ALU	1	152850584
L1_umary_LINE1_137	LINE1	1	153279740
ALU_umary_ALU_521	ALU	1	154132683
ALU_umary_ALU_522	ALU	1	154151294
SVA_umary_SVA_52	SVA	1	154402406
ALU_umary_ALU_523	ALU	1	154892541
ALU_umary_ALU_524	ALU	1	154927924
ALU_umary_ALU_526	ALU	1	155954604
SVA_umary_SVA_54	SVA	1	156586449
ALU_umary_ALU_528	ALU	1	156735568
ALU_umary_ALU_530	ALU	1	157393712
ALU_umary_ALU_534	ALU	1	158486517
L1_umary_LINE1_141	LINE1	1	158726308
L1_umary_LINE1_142	LINE1	1	158756082
ALU_umary_ALU_538	ALU	1	159678918
ALU_umary_ALU_540	ALU	1	160077895
ALU_umary_ALU_541	ALU	1	160291679
ALU_umary_ALU_542	ALU	1	160531136
SVA_umary_SVA_55	SVA	1	161186514
ALU_umary_ALU_543	ALU	1	161868768
L1_umary_LINE1_147	LINE1	1	162046112
ALU_umary_ALU_544	ALU	1	162110309
ALU_umary_ALU_546	ALU	1	162293237
L1_umary_LINE1_149	LINE1	1	162640898
ALU_umary_ALU_549	ALU	1	162791532
ALU_umary_ALU_552	ALU	1	163119075
ALU_umary_ALU_554	ALU	1	163247465
ALU_umary_ALU_556	ALU	1	163344653
ALU_umary_ALU_559	ALU	1	163669968
L1_umary_LINE1_152	LINE1	1	163803563
ALU_umary_ALU_563	ALU	1	164148340
L1_umary_LINE1_153	LINE1	1	164270323
ALU_umary_ALU_566	ALU	1	164773542
L1_umary_LINE1_155	LINE1	1	165379433
L1_umary_LINE1_157	LINE1	1	165583912
ALU_umary_ALU_568	ALU	1	165690069
SVA_umary_SVA_57	SVA	1	165892163
ALU_umary_ALU_571	ALU	1	166220208
ALU_umary_ALU_575	ALU	1	167536873
ALU_umary_ALU_577	ALU	1	167743625
ALU_umary_ALU_578	ALU	1	167889451
SVA_umary_SVA_59	SVA	1	168451702
ALU_umary_ALU_579	ALU	1	168847768
SVA_umary_SVA_60	SVA	1	168956845
ALU_umary_ALU_580	ALU	1	169369770
ALU_umary_ALU_581	ALU	1	169473736
L1_umary_LINE1_164	LINE1	1	169555621
ALU_umary_ALU_583	ALU	1	170244971
ALU_umary_ALU_585	ALU	1	170634310
ALU_umary_ALU_587	ALU	1	170913161
SVA_umary_SVA_61	SVA	1	170956719
ALU_umary_ALU_589	ALU	1	170994922
ALU_umary_ALU_592	ALU	1	171389175
DEL_pindel_1570	ALU	1	172717026
ALU_umary_ALU_599	ALU	1	173673640
DEL_pindel_1593	ALU	1	173975599
ALU_umary_ALU_602	ALU	1	174363877
ALU_umary_ALU_604	ALU	1	174515508
ALU_umary_ALU_605	ALU	1	175102762
ALU_umary_ALU_617	ALU	1	178017216
ALU_umary_ALU_618	ALU	1	178428477
ALU_umary_ALU_620	ALU	1	178526151
ALU_umary_ALU_621	ALU	1	178723663
ALU_umary_ALU_622	ALU	1	178979050
ALU_umary_ALU_623	ALU	1	179522831
ALU_umary_ALU_626	ALU	1	180531909
ALU_umary_ALU_628	ALU	1	180724611
ALU_umary_ALU_629	ALU	1	180888428
ALU_umary_ALU_630	ALU	1	181078289
SVA_umary_SVA_64	SVA	1	181294605
ALU_umary_ALU_632	ALU	1	181619224
ALU_umary_ALU_633	ALU	1	181632150
ALU_umary_ALU_636	ALU	1	181938863
ALU_umary_ALU_638	ALU	1	182071094
ALU_umary_ALU_639	ALU	1	182451722
ALU_umary_ALU_641	ALU	1	184189260
ALU_umary_ALU_643	ALU	1	184981341
DEL_pindel_1701	ALU	1	185403964
ALU_umary_ALU_645	ALU	1	185535585
ALU_umary_ALU_646	ALU	1	185593051
ALU_umary_ALU_647	ALU	1	185615667
ALU_umary_ALU_648	ALU	1	185651639
ALU_umary_ALU_655	ALU	1	187552949
ALU_umary_ALU_657	ALU	1	187986266
ALU_umary_ALU_658	ALU	1	188010549
ALU_umary_ALU_659	ALU	1	188205526
ALU_umary_ALU_660	ALU	1	188217333
ALU_umary_ALU_664	ALU	1	188469082
L1_umary_LINE1_184	LINE1	1	188551998
ALU_umary_ALU_666	ALU	1	188579454
ALU_umary_ALU_667	ALU	1	188646803
ALU_umary_ALU_668	ALU	1	188690231
ALU_umary_ALU_669	ALU	1	188863719
ALU_umary_ALU_670	ALU	1	189011675
DEL_pindel_1724	ALU	1	189025817
DEL_pindel_1727	LINE1	1	189115830
ALU_umary_ALU_672	ALU	1	189277908
ALU_umary_ALU_673	ALU	1	189323473
ALU_umary_ALU_674	ALU	1	189498235
ALU_umary_ALU_676	ALU	1	189648664
L1_umary_LINE1_185	LINE1	1	189847447
ALU_umary_ALU_678	ALU	1	189914220
ALU_umary_ALU_683	ALU	1	190657259
ALU_umary_ALU_685	ALU	1	190804166
ALU_umary_ALU_686	ALU	1	190905339
ALU_umary_ALU_689	ALU	1	191508335
ALU_umary_ALU_690	ALU	1	191599770
ALU_umary_ALU_691	ALU	1	191611651
ALU_umary_ALU_692	ALU	1	191635490
ALU_umary_ALU_694	ALU	1	191848307
L1_umary_LINE1_189	LINE1	1	192039548
L1_umary_LINE1_191	LINE1	1	192293138
L1_umary_LINE1_192	LINE1	1	193580525
ALU_umary_ALU_699	ALU	1	193705995
ALU_umary_ALU_702	ALU	1	194279852
ALU_umary_ALU_704	ALU	1	194291606
ALU_umary_ALU_705	ALU	1	194381378
L1_umary_LINE1_193	LINE1	1	194583877
ALU_umary_ALU_707	ALU	1	194626830
ALU_umary_ALU_708	ALU	1	194706010
ALU_umary_ALU_709	ALU	1	194939819
L1_umary_LINE1_194	LINE1	1	194965518
L1_umary_LINE1_195	LINE1	1	194967517
ALU_umary_ALU_713	ALU	1	195561130
L1_umary_LINE1_198	LINE1	1	196776157
ALU_umary_ALU_716	ALU	1	196792240
ALU_umary_ALU_717	ALU	1	196810073
ALU_umary_ALU_718	ALU	1	196811798
ALU_umary_ALU_719	ALU	1	196917251
ALU_umary_ALU_723	ALU	1	198124742
ALU_umary_ALU_725	ALU	1	198243984
ALU_umary_ALU_726	ALU	1	198274170
ALU_umary_ALU_729	ALU	1	198500208
ALU_umary_ALU_731	ALU	1	198846184
ALU_umary_ALU_732	ALU	1	199257821
ALU_umary_ALU_734	ALU	1	199360543
SVA_umary_SVA_66	SVA	1	199957687
ALU_umary_ALU_737	ALU	1	200607068
ALU_umary_ALU_741	ALU	1	203688863
SVA_umary_SVA_67	SVA	1	203939340
ALU_umary_ALU_743	ALU	1	204269346
ALU_umary_ALU_744	ALU	1	204375927
ALU_umary_ALU_755	ALU	1	207450700
ALU_umary_ALU_757	ALU	1	207930527
ALU_umary_ALU_758	ALU	1	208518153
ALU_umary_ALU_760	ALU	1	208589468
ALU_umary_ALU_763	ALU	1	209827684
SVA_umary_SVA_69	SVA	1	211434210
ALU_umary_ALU_766	ALU	1	212569676
ALU_umary_ALU_767	ALU	1	212592506
ALU_umary_ALU_769	ALU	1	212717704
SVA_umary_SVA_70	SVA	1	212801296
ALU_umary_ALU_770	ALU	1	212963579
L1_umary_LINE1_216	LINE1	1	213357073
ALU_umary_ALU_778	ALU	1	214046225
ALU_umary_ALU_780	ALU	1	214737670
ALU_umary_ALU_782	ALU	1	215111948
ALU_umary_ALU_786	ALU	1	215646380
ALU_umary_ALU_787	ALU	1	216025403
ALU_umary_ALU_788	ALU	1	216265189
ALU_umary_ALU_789	ALU	1	216851526
L1_umary_LINE1_219	LINE1	1	216885193
ALU_umary_ALU_790	ALU	1	216898717
ALU_umary_ALU_792	ALU	1	217299527
L1_umary_LINE1_220	LINE1	1	217375650
DEL_pindel_2024	ALU	1	217580732
ALU_umary_ALU_794	ALU	1	217653634
ALU_umary_ALU_795	ALU	1	217740171
ALU_umary_ALU_796	ALU	1	217828501
DEL_pindel_2030	LINE1	1	218072286
ALU_umary_ALU_800	ALU	1	218196259
ALU_umary_ALU_801	ALU	1	218200175
ALU_umary_ALU_804	ALU	1	218924184
ALU_umary_ALU_805	ALU	1	219000929
ALU_umary_ALU_810	ALU	1	219385568
ALU_umary_ALU_812	ALU	1	219401350
ALU_umary_ALU_818	ALU	1	220781029
ALU_umary_ALU_819	ALU	1	221432617
L1_umary_LINE1_226	LINE1	1	221654479
ALU_umary_ALU_821	ALU	1	221795829
ALU_umary_ALU_822	ALU	1	222122814
L1_umary_LINE1_227	LINE1	1	222405788
ALU_umary_ALU_825	ALU	1	222679286
ALU_umary_ALU_826	ALU	1	222697355
ALU_umary_ALU_828	ALU	1	223723872
ALU_umary_ALU_829	ALU	1	223800200
ALU_umary_ALU_830	ALU	1	224053759
L1_umary_LINE1_228	LINE1	1	224059415
ALU_umary_ALU_831	ALU	1	224588906
L1_umary_LINE1_229	LINE1	1	225205887
ALU_umary_ALU_832	ALU	1	225372931
ALU_umary_ALU_836	ALU	1	225808731
ALU_umary_ALU_838	ALU	1	226903058
ALU_umary_ALU_840	ALU	1	227275255
ALU_umary_ALU_841	ALU	1	227314751
ALU_umary_ALU_842	ALU	1	227414577
ALU_umary_ALU_844	ALU	1	228699684
ALU_umary_ALU_845	ALU	1	228824186
SVA_umary_SVA_77	SVA	1	228932317
ALU_umary_ALU_853	ALU	1	230910990
ALU_umary_ALU_854	ALU	1	230949415
L1_umary_LINE1_233	LINE1	1	231042108
ALU_umary_ALU_855	ALU	1	231147141
DEL_pindel_2128	ALU	1	231167319
ALU_umary_ALU_856	ALU	1	231357461
ALU_umary_ALU_857	ALU	1	231413840
ALU_umary_ALU_858	ALU	1	231481951
ALU_umary_ALU_859	ALU	1	231589485
ALU_umary_ALU_860	ALU	1	231796366
ALU_umary_ALU_862	ALU	1	231997940
ALU_umary_ALU_864	ALU	1	232272735
ALU_umary_ALU_865	ALU	1	232452028
ALU_umary_ALU_867	ALU	1	232612881
DEL_pindel_2144	ALU	1	232639783
ALU_umary_ALU_869	ALU	1	232733517
ALU_umary_ALU_873	ALU	1	233206373
ALU_umary_ALU_874	ALU	1	233383398
ALU_umary_ALU_875	ALU	1	233513878
ALU_umary_ALU_877	ALU	1	233934818
ALU_umary_ALU_878	ALU	1	233987520
ALU_umary_ALU_880	ALU	1	234076223
ALU_umary_ALU_881	ALU	1	234220187
ALU_umary_ALU_883	ALU	1	234427170
ALU_umary_ALU_884	ALU	1	234669982
SVA_umary_SVA_79	SVA	1	236374908
DEL_pindel_2199	ALU	1	236431625
ALU_umary_ALU_888	ALU	1	237103985
ALU_umary_ALU_889	ALU	1	237405908
ALU_umary_ALU_890	ALU	1	237804327
ALU_umary_ALU_893	ALU	1	238293273
ALU_umary_ALU_895	ALU	1	238962960
ALU_umary_ALU_896	ALU	1	238976125
ALU_umary_ALU_897	ALU	1	239262967
L1_umary_LINE1_237	LINE1	1	239352483
ALU_umary_ALU_899	ALU	1	239616857
ALU_umary_ALU_901	ALU	1	239971558
ALU_umary_ALU_903	ALU	1	240067905
DEL_pindel_2223	ALU	1	240453690
ALU_umary_ALU_904	ALU	1	240618200
ALU_umary_ALU_905	ALU	1	240826820
ALU_umary_ALU_909	ALU	1	241170859
DEL_pindel_2240	ALU	1	241197237
ALU_umary_ALU_911	ALU	1	241219812
ALU_umary_ALU_913	ALU	1	241456791
ALU_umary_ALU_914	ALU	1	241614282
ALU_umary_ALU_915	ALU	1	241745317
SVA_umary_SVA_82	SVA	1	241980558
SVA_umary_SVA_83	SVA	1	242055165
ALU_umary_ALU_920	ALU	1	243166803
ALU_umary_ALU_921	ALU	1	243833460
ALU_umary_ALU_923	ALU	1	244167889
ALU_umary_ALU_926	ALU	1	244793339
ALU_umary_ALU_928	ALU	1	245012486
ALU_umary_ALU_930	ALU	1	245826019
ALU_umary_ALU_934	ALU	1	246056671
ALU_umary_ALU_937	ALU	1	246243400
ALU_umary_ALU_938	ALU	1	246323874
ALU_umary_ALU_939	ALU	1	246402381
ALU_umary_ALU_940	ALU	1	246429040
ALU_umary_ALU_944	ALU	1	246732082
ALU_umary_ALU_945	ALU	1	247069620
ALU_umary_ALU_947	ALU	1	247462563
ALU_umary_ALU_948	ALU	1	247589325
ALU_umary_ALU_949	ALU	1	247701832
ALU_umary_ALU_950	ALU	1	247713306
ALU_umary_ALU_953	ALU	1	248195365
ALU_umary_ALU_954	ALU	1	248350299
L1_umary_LINE1_242	LINE1	1	248897273
ALU_umary_ALU_7737	ALU	10	296387
ALU_umary_ALU_7739	ALU	10	517823
DEL_pindel_30012	ALU	10	1079149
ALU_umary_ALU_7740	ALU	10	1250055
DEL_pindel_30043	ALU	10	1750202
ALU_umary_ALU_7741	ALU	10	2035366
ALU_umary_ALU_7742	ALU	10	2198817
ALU_umary_ALU_7743	ALU	10	2345868
ALU_umary_ALU_7745	ALU	10	2679078
SVA_umary_SVA_433	SVA	10	3041571
ALU_umary_ALU_7748	ALU	10	3341980
ALU_umary_ALU_7749	ALU	10	3476890
ALU_umary_ALU_7750	ALU	10	3526833
ALU_umary_ALU_7752	ALU	10	4183723
ALU_umary_ALU_7754	ALU	10	4364220
ALU_umary_ALU_7756	ALU	10	4638625
L1_umary_LINE1_1907	LINE1	10	5019118
DEL_pindel_30150	SVA_F	10	6055407
ALU_umary_ALU_7759	ALU	10	6090893
ALU_umary_ALU_7760	ALU	10	6210883
ALU_umary_ALU_7761	ALU	10	6229164
ALU_umary_ALU_7763	ALU	10	6590207
ALU_umary_ALU_7764	ALU	10	6657072
ALU_umary_ALU_7767	ALU	10	6827384
ALU_umary_ALU_7768	ALU	10	6829393
ALU_umary_ALU_7770	ALU	10	8438194
ALU_umary_ALU_7771	ALU	10	8535113
DEL_pindel_30191	ALU	10	8740015
ALU_umary_ALU_7777	ALU	10	9139434
ALU_umary_ALU_7778	ALU	10	9432892
ALU_umary_ALU_7779	ALU	10	9469031
ALU_umary_ALU_7780	ALU	10	9641744
ALU_umary_ALU_7781	ALU	10	9862444
ALU_umary_ALU_7782	ALU	10	10093406
DEL_pindel_30224	ALU	10	10451446
ALU_umary_ALU_7783	ALU	10	10573793
ALU_umary_ALU_7784	ALU	10	10967435
ALU_umary_ALU_7788	ALU	10	11942966
ALU_umary_ALU_7789	ALU	10	12041390
ALU_umary_ALU_7792	ALU	10	12415220
L1_umary_LINE1_1915	LINE1	10	14268841
ALU_umary_ALU_7798	ALU	10	14354699
ALU_umary_ALU_7799	ALU	10	14442815
ALU_umary_ALU_7800	ALU	10	14495789
DEL_pindel_30316	ALU	10	14894349
ALU_umary_ALU_7804	ALU	10	15170041
DEL_pindel_30325	ALU	10	15490465
BI_GS_DEL1_B5_P1703_1085	LINE1	10	15915712
ALU_umary_ALU_7807	ALU	10	15953537
ALU_umary_ALU_7808	ALU	10	15958968
L1_umary_LINE1_1917	LINE1	10	15969787
L1_umary_LINE1_1918	LINE1	10	15989589
ALU_umary_ALU_7810	ALU	10	16506054
ALU_umary_ALU_7811	ALU	10	16748885
SVA_umary_SVA_437	SVA	10	17480888
SVA_umary_SVA_438	SVA	10	17670793
ALU_umary_ALU_7817	ALU	10	17709977
ALU_umary_ALU_7818	ALU	10	18208779
L1_umary_LINE1_1920	LINE1	10	18927737
ALU_umary_ALU_7819	ALU	10	19059323
DEL_pindel_30395	ALU	10	19108379
ALU_umary_ALU_7821	ALU	10	19261804
ALU_umary_ALU_7824	ALU	10	19497380
ALU_umary_ALU_7827	ALU	10	19843086
DEL_pindel_30429	ALU	10	20378316
ALU_umary_ALU_7830	ALU	10	20903904
ALU_umary_ALU_7832	ALU	10	21399310
SVA_umary_SVA_439	SVA	10	21476144
SVA_umary_SVA_440	SVA	10	21659167
ALU_umary_ALU_7836	ALU	10	22578659
ALU_umary_ALU_7838	ALU	10	22749088
ALU_umary_ALU_7839	ALU	10	22879863
ALU_umary_ALU_7841	ALU	10	23004131
ALU_umary_ALU_7843	ALU	10	23486766
L1_umary_LINE1_1926	LINE1	10	23553129
ALU_umary_ALU_7844	ALU	10	23580153
ALU_umary_ALU_7846	ALU	10	24080858
L1_umary_LINE1_1928	LINE1	10	24087731
ALU_umary_ALU_7850	ALU	10	24541214
ALU_umary_ALU_7853	ALU	10	25198996
L1_umary_LINE1_1933	LINE1	10	25288020
L1_umary_LINE1_1934	LINE1	10	25418786
ALU_umary_ALU_7854	ALU	10	25668397
ALU_umary_ALU_7856	ALU	10	25937020
DEL_pindel_30545	ALU	10	26065822
ALU_umary_ALU_7857	ALU	10	26076059
ALU_umary_ALU_7858	ALU	10	26564050
ALU_umary_ALU_7859	ALU	10	26702248
ALU_umary_ALU_7860	ALU	10	26751431
ALU_umary_ALU_7862	ALU	10	27640999
ALU_umary_ALU_7864	ALU	10	27753116
ALU_umary_ALU_7866	ALU	10	28015811
ALU_umary_ALU_7868	ALU	10	28505637
ALU_umary_ALU_7872	ALU	10	28788276
ALU_umary_ALU_7873	ALU	10	28813612
ALU_umary_ALU_7874	ALU	10	28816369
ALU_umary_ALU_7875	ALU	10	28857390
DEL_pindel_30625	LINE1	10	29423216
ALU_umary_ALU_7883	ALU	10	30325849
ALU_umary_ALU_7884	ALU	10	30712350
L1_umary_LINE1_1939	LINE1	10	30942666
ALU_umary_ALU_7887	ALU	10	31247235
SVA_umary_SVA_443	SVA	10	31905866
ALU_umary_ALU_7890	ALU	10	32385150
L1_umary_LINE1_1940	LINE1	10	33026392
DEL_pindel_30700	ALU	10	33203712
ALU_umary_ALU_7898	ALU	10	33897833
ALU_umary_ALU_7899	ALU	10	33946187
ALU_umary_ALU_7900	ALU	10	34256758
ALU_umary_ALU_7901	ALU	10	34282110
ALU_umary_ALU_7902	ALU	10	34323350
DEL_pindel_30726	ALU	10	34395540
ALU_umary_ALU_7904	ALU	10	34746632
L1_umary_LINE1_1942	LINE1	10	35103364
DEL_pindel_30759	ALU	10	35304278
ALU_umary_ALU_7906	ALU	10	35706140
DEL_pindel_30801	ALU	10	36122939
ALU_umary_ALU_7907	ALU	10	36136921
ALU_umary_ALU_7909	ALU	10	36178378
L1_umary_LINE1_1944	LINE1	10	36254848
ALU_umary_ALU_7910	ALU	10	36304706
ALU_umary_ALU_7912	ALU	10	36470358
L1_umary_LINE1_1945	LINE1	10	36470358
ALU_umary_ALU_7913	ALU	10	36740150
ALU_umary_ALU_7915	ALU	10	37589337
ALU_umary_ALU_7916	ALU	10	37621878
ALU_umary_ALU_7917	ALU	10	37821228
ALU_umary_ALU_7918	ALU	10	38789688
ALU_umary_ALU_7919	ALU	10	42173057
ALU_umary_ALU_7920	ALU	10	42178569
ALU_umary_ALU_7921	ALU	10	42437112
L1_umary_LINE1_1950	LINE1	10	42464313
ALU_umary_ALU_7923	ALU	10	42512875
ALU_umary_ALU_7926	ALU	10	42754654
ALU_umary_ALU_7928	ALU	10	43697193
ALU_umary_ALU_7929	ALU	10	44104489
ALU_umary_ALU_7930	ALU	10	44113306
L1_umary_LINE1_1951	LINE1	10	44629555
ALU_umary_ALU_7934	ALU	10	45579445
ALU_umary_ALU_7935	ALU	10	46244468
ALU_umary_ALU_7936	ALU	10	47319408
DEL_pindel_30953	ALU	10	49069970
SVA_umary_SVA_448	SVA	10	49724238
ALU_umary_ALU_7948	ALU	10	50479048
L1_umary_LINE1_1953	LINE1	10	51303343
L1_umary_LINE1_1955	LINE1	10	51432692
ALU_umary_ALU_7955	ALU	10	51449646
DEL_pindel_31001	ALU	10	52067907
ALU_umary_ALU_7958	ALU	10	52102669
ALU_umary_ALU_7960	ALU	10	52636245
ALU_umary_ALU_7961	ALU	10	52707182
ALU_umary_ALU_7962	ALU	10	52734694
ALU_umary_ALU_7964	ALU	10	52843869
ALU_umary_ALU_7965	ALU	10	52921472
ALU_umary_ALU_7966	ALU	10	52922508
ALU_umary_ALU_7967	ALU	10	53046210
DEL_pindel_31019	ALU	10	53258970
ALU_umary_ALU_7968	ALU	10	53531665
ALU_umary_ALU_7970	ALU	10	54223535
ALU_umary_ALU_7971	ALU	10	54380563
ALU_umary_ALU_7972	ALU	10	54421501
ALU_umary_ALU_7973	ALU	10	54458311
DEL_pindel_31045	ALU	10	54757269
ALU_umary_ALU_7975	ALU	10	54904899
ALU_umary_ALU_7977	ALU	10	55142618
DEL_pindel_31055	ALU	10	55695532
DEL_pindel_31064	ALU	10	55942265
ALU_umary_ALU_7984	ALU	10	56214871
ALU_umary_ALU_7986	ALU	10	56567609
ALU_umary_ALU_7987	ALU	10	56577339
ALU_umary_ALU_7988	ALU	10	56610910
DEL_pindel_31087	LINE1	10	57103787
ALU_umary_ALU_7993	ALU	10	57125783
ALU_umary_ALU_7994	ALU	10	57142454
ALU_umary_ALU_7995	ALU	10	57144248
DEL_pindel_31094	ALU	10	57293709
ALU_umary_ALU_7996	ALU	10	57380020
ALU_umary_ALU_7997	ALU	10	57423626
ALU_umary_ALU_8001	ALU	10	58686569
ALU_umary_ALU_8004	ALU	10	58757488
ALU_umary_ALU_8005	ALU	10	59225161
ALU_umary_ALU_8006	ALU	10	59318192
L1_umary_LINE1_1973	LINE1	10	59388840
ALU_umary_ALU_8010	ALU	10	59868919
ALU_umary_ALU_8012	ALU	10	60365100
ALU_umary_ALU_8014	ALU	10	60475041
ALU_umary_ALU_8016	ALU	10	60928013
ALU_umary_ALU_8017	ALU	10	61119145
L1_umary_LINE1_1975	LINE1	10	61245209
DEL_pindel_31169	ALU	10	61983855
ALU_umary_ALU_8020	ALU	10	62473623
ALU_umary_ALU_8021	ALU	10	62700249
ALU_umary_ALU_8022	ALU	10	62751139
ALU_umary_ALU_8023	ALU	10	63596354
ALU_umary_ALU_8025	ALU	10	63835353
DEL_pindel_31208	ALU	10	64509026
L1_umary_LINE1_1978	LINE1	10	64570715
ALU_umary_ALU_8027	ALU	10	64571431
ALU_umary_ALU_8030	ALU	10	64743518
ALU_umary_ALU_8032	ALU	10	65077311
ALU_umary_ALU_8035	ALU	10	65436794
ALU_umary_ALU_8038	ALU	10	65671245
ALU_umary_ALU_8044	ALU	10	66324907
L1_umary_LINE1_1979	LINE1	10	66407304
ALU_umary_ALU_8046	ALU	10	66457650
DEL_pindel_31246	ALU	10	66481454
ALU_umary_ALU_8048	ALU	10	66484243
ALU_umary_ALU_8050	ALU	10	66560327
ALU_umary_ALU_8051	ALU	10	66577011
ALU_umary_ALU_8053	ALU	10	66867131
ALU_umary_ALU_8054	ALU	10	66935812
ALU_umary_ALU_8055	ALU	10	66983493
ALU_umary_ALU_8056	ALU	10	67025897
L1_umary_LINE1_1982	LINE1	10	67043938
ALU_umary_ALU_8060	ALU	10	67217847
L1_umary_LINE1_1983	LINE1	10	67465138
ALU_umary_ALU_8065	ALU	10	68044232
SVA_umary_SVA_449	SVA	10	68220249
ALU_umary_ALU_8067	ALU	10	68235149
SVA_umary_SVA_450	SVA	10	68475203
DEL_pindel_31296	ALU	10	68512339
ALU_umary_ALU_8070	ALU	10	68601845
ALU_umary_ALU_8071	ALU	10	69014683
ALU_umary_ALU_8072	ALU	10	69121325
SVA_umary_SVA_452	SVA	10	69213578
ALU_umary_ALU_8074	ALU	10	69548992
ALU_umary_ALU_8076	ALU	10	69850419
ALU_umary_ALU_8078	ALU	10	70243859
ALU_umary_ALU_8079	ALU	10	70845665
ALU_umary_ALU_8080	ALU	10	71223776
ALU_umary_ALU_8081	ALU	10	71433790
ALU_umary_ALU_8083	ALU	10	71902248
SVA_umary_SVA_453	SVA	10	72106545
ALU_umary_ALU_8084	ALU	10	72233533
ALU_umary_ALU_8085	ALU	10	72536226
ALU_umary_ALU_8090	ALU	10	73894614
ALU_umary_ALU_8091	ALU	10	73955656
ALU_umary_ALU_8093	ALU	10	74618112
ALU_umary_ALU_8094	ALU	10	75469311
ALU_umary_ALU_8096	ALU	10	76736935
ALU_umary_ALU_8100	ALU	10	78836879
ALU_umary_ALU_8101	ALU	10	79687130
SVA_umary_SVA_456	SVA	10	80627654
ALU_umary_ALU_8105	ALU	10	81079540
ALU_umary_ALU_8106	ALU	10	81106372
ALU_umary_ALU_8107	ALU	10	81283013
ALU_umary_ALU_8108	ALU	10	81573347
DEL_pindel_31516	SVA_F	10	82478216
ALU_umary_ALU_8111	ALU	10	83148528
ALU_umary_ALU_8112	ALU	10	83300484
ALU_umary_ALU_8113	ALU	10	83446850
ALU_umary_ALU_8114	ALU	10	83670158
ALU_umary_ALU_8115	ALU	10	83813334
DEL_pindel_31536	ALU	10	83866461
ALU_umary_ALU_8116	ALU	10	84157872
ALU_umary_ALU_8118	ALU	10	84223503
SVA_umary_SVA_458	SVA	10	84468750
ALU_umary_ALU_8119	ALU	10	84575360
ALU_umary_ALU_8120	ALU	10	84622448
ALU_umary_ALU_8122	ALU	10	84843180
ALU_umary_ALU_8127	ALU	10	85445852
ALU_umary_ALU_8130	ALU	10	86203549
SVA_umary_SVA_459	SVA	10	86350672
SVA_umary_SVA_460	SVA	10	86591404
ALU_umary_ALU_8132	ALU	10	86624689
ALU_umary_ALU_8133	ALU	10	86753670
DEL_pindel_31583	ALU	10	86906418
ALU_umary_ALU_8135	ALU	10	87063659
ALU_umary_ALU_8136	ALU	10	87613924
ALU_umary_ALU_8137	ALU	10	87615330
ALU_umary_ALU_8138	ALU	10	87655689
ALU_umary_ALU_8141	ALU	10	88055219
ALU_umary_ALU_8142	ALU	10	88104197
ALU_umary_ALU_8151	ALU	10	89546088
L1_umary_LINE1_1994	LINE1	10	89957889
DEL_pindel_31641	ALU	10	90050154
ALU_umary_ALU_8154	ALU	10	90455315
ALU_umary_ALU_8156	ALU	10	90467754
ALU_umary_ALU_8157	ALU	10	90578264
ALU_umary_ALU_8158	ALU	10	90661573
ALU_umary_ALU_8159	ALU	10	90705544
L1_umary_LINE1_1996	LINE1	10	90971197
L1_umary_LINE1_1998	LINE1	10	92532707
ALU_umary_ALU_8168	ALU	10	92811576
L1_umary_LINE1_1999	LINE1	10	92948070
ALU_umary_ALU_8170	ALU	10	93242752
ALU_umary_ALU_8172	ALU	10	93873269
DEL_pindel_31711	ALU	10	94093924
ALU_umary_ALU_8173	ALU	10	94334808
ALU_umary_ALU_8174	ALU	10	94627826
ALU_umary_ALU_8175	ALU	10	94851277
ALU_umary_ALU_8178	ALU	10	95004230
ALU_umary_ALU_8180	ALU	10	95627315
ALU_umary_ALU_8182	ALU	10	95908781
ALU_umary_ALU_8183	ALU	10	95959736
ALU_umary_ALU_8188	ALU	10	96658868
DEL_pindel_31767	ALU	10	96777390
ALU_umary_ALU_8189	ALU	10	97026050
ALU_umary_ALU_8190	ALU	10	97064979
DEL_pindel_31779	ALU	10	97348525
SVA_umary_SVA_463	SVA	10	97647790
ALU_umary_ALU_8193	ALU	10	97977528
ALU_umary_ALU_8196	ALU	10	99275504
L1_umary_LINE1_2008	LINE1	10	99344613
SVA_umary_SVA_465	SVA	10	100284899
L1_umary_LINE1_2009	LINE1	10	101034566
SVA_umary_SVA_467	SVA	10	101495855
SVA_umary_SVA_469	SVA	10	101978243
SVA_umary_SVA_471	SVA	10	102785485
ALU_umary_ALU_8201	ALU	10	103048604
DEL_pindel_31897	ALU	10	103337765
ALU_umary_ALU_8202	ALU	10	103583781
ALU_umary_ALU_8203	ALU	10	104057456
ALU_umary_ALU_8205	ALU	10	104244556
L1_umary_LINE1_2013	LINE1	10	104554688
ALU_umary_ALU_8207	ALU	10	104678180
ALU_umary_ALU_8208	ALU	10	104807135
ALU_umary_ALU_8209	ALU	10	105095714
ALU_umary_ALU_8210	ALU	10	105334380
ALU_umary_ALU_8211	ALU	10	105525748
DEL_pindel_31945	ALU	10	105917785
ALU_umary_ALU_8215	ALU	10	106131803
ALU_umary_ALU_8218	ALU	10	106831667
ALU_umary_ALU_8220	ALU	10	107008060
ALU_umary_ALU_8221	ALU	10	107220904
ALU_umary_ALU_8222	ALU	10	107231526
ALU_umary_ALU_8231	ALU	10	109960761
ALU_umary_ALU_8232	ALU	10	110251010
L1_umary_LINE1_2023	LINE1	10	110417995
ALU_umary_ALU_8235	ALU	10	111465561
SVA_umary_SVA_472	SVA	10	111843449
ALU_umary_ALU_8238	ALU	10	112245995
ALU_umary_ALU_8239	ALU	10	112314116
ALU_umary_ALU_8240	ALU	10	112465277
ALU_umary_ALU_8245	ALU	10	113288506
ALU_umary_ALU_8246	ALU	10	113417417
ALU_umary_ALU_8247	ALU	10	113490527
ALU_umary_ALU_8248	ALU	10	113654198
DEL_pindel_32110	ALU	10	113749359
ALU_umary_ALU_8255	ALU	10	114936773
ALU_umary_ALU_8256	ALU	10	115091332
ALU_umary_ALU_8258	ALU	10	115246874
ALU_umary_ALU_8264	ALU	10	115944255
ALU_umary_ALU_8267	ALU	10	116335469
ALU_umary_ALU_8273	ALU	10	117354583
DEL_pindel_32161	ALU	10	117459601
ALU_umary_ALU_8274	ALU	10	117581129
ALU_umary_ALU_8278	ALU	10	118888159
ALU_umary_ALU_8281	ALU	10	119281168
ALU_umary_ALU_8283	ALU	10	119700699
ALU_umary_ALU_8285	ALU	10	120200635
ALU_umary_ALU_8287	ALU	10	120381091
DEL_pindel_32228	ALU	10	120563501
ALU_umary_ALU_8288	ALU	10	120789387
L1_umary_LINE1_2031	LINE1	10	120902679
ALU_umary_ALU_8291	ALU	10	121469479
ALU_umary_ALU_8292	ALU	10	121777471
ALU_umary_ALU_8293	ALU	10	121911621
L1_umary_LINE1_2033	LINE1	10	122695715
ALU_umary_ALU_8296	ALU	10	122804305
ALU_umary_ALU_8297	ALU	10	122976488
ALU_umary_ALU_8299	ALU	10	124761414
ALU_umary_ALU_8300	ALU	10	125185258
L1_umary_LINE1_2036	LINE1	10	125295061
ALU_umary_ALU_8302	ALU	10	125442152
ALU_umary_ALU_8303	ALU	10	125610518
SVA_umary_SVA_476	SVA	10	125731795
ALU_umary_ALU_8308	ALU	10	127392042
ALU_umary_ALU_8309	ALU	10	127575331
ALU_umary_ALU_8311	ALU	10	127915754
ALU_umary_ALU_8312	ALU	10	128195896
ALU_umary_ALU_8314	ALU	10	128776730
L1_umary_LINE1_2043	LINE1	10	128826795
ALU_umary_ALU_8315	ALU	10	128847548
ALU_umary_ALU_8317	ALU	10	129090573
L1_umary_LINE1_2044	LINE1	10	129670151
ALU_umary_ALU_8320	ALU	10	130254753
ALU_umary_ALU_8321	ALU	10	130347322
DEL_pindel_32427	ALU	10	131060208
DEL_pindel_32448	ALU	10	131616742
ALU_umary_ALU_8324	ALU	10	132215510
ALU_umary_ALU_8325	ALU	10	132313737
ALU_umary_ALU_8326	ALU	10	132377848
ALU_umary_ALU_8327	ALU	10	132475041
ALU_umary_ALU_8328	ALU	10	132723893
ALU_umary_ALU_8330	ALU	10	133221869
ALU_umary_ALU_8331	ALU	10	133223023
SVA_umary_SVA_480	SVA	10	133541777
ALU_umary_ALU_8332	ALU	11	224891
ALU_umary_ALU_8333	ALU	11	428027
ALU_umary_ALU_8337	ALU	11	3246579
ALU_umary_ALU_8339	ALU	11	3874210
ALU_umary_ALU_8342	ALU	11	4729998
DEL_pindel_32669	ALU	11	4781291
ALU_umary_ALU_8343	ALU	11	4886733
ALU_umary_ALU_8344	ALU	11	4902320
DEL_pindel_32701	ALU	11	5085734
SVA_umary_SVA_482	SVA	11	5105733
ALU_umary_ALU_8351	ALU	11	5863919
ALU_umary_ALU_8352	ALU	11	6338456
ALU_umary_ALU_8354	ALU	11	6765970
L1_umary_LINE1_2050	LINE1	11	6791161
ALU_umary_ALU_8356	ALU	11	6845449
ALU_umary_ALU_8358	ALU	11	6912474
ALU_umary_ALU_8359	ALU	11	7071569
DEL_pindel_32731	ALU	11	7188064
ALU_umary_ALU_8361	ALU	11	7331231
DEL_pindel_32733	ALU	11	7407348
L1_umary_LINE1_2054	LINE1	11	7414671
ALU_umary_ALU_8362	ALU	11	7481892
ALU_umary_ALU_8363	ALU	11	7591466
SVA_umary_SVA_484	SVA	11	8075121
DEL_pindel_32752	ALU	11	8304510
ALU_umary_ALU_8367	ALU	11	8424820
SVA_umary_SVA_485	SVA	11	8653911
SVA_umary_SVA_486	SVA	11	8818116
ALU_umary_ALU_8371	ALU	11	8865770
SVA_umary_SVA_487	SVA	11	9083006
ALU_umary_ALU_8372	ALU	11	9309528
ALU_umary_ALU_8374	ALU	11	9736454
L1_umary_LINE1_2056	LINE1	11	10020905
ALU_umary_ALU_8378	ALU	11	10615946
ALU_umary_ALU_8379	ALU	11	10711848
ALU_umary_ALU_8381	ALU	11	11650374
SVA_umary_SVA_488	SVA	11	11926978
ALU_umary_ALU_8383	ALU	11	11945651
DEL_pindel_32801	ALU	11	12130997
DEL_pindel_32824	ALU	11	12922185
ALU_umary_ALU_8387	ALU	11	13070653
ALU_umary_ALU_8388	ALU	11	13210624
ALU_umary_ALU_8390	ALU	11	13791487
L1_umary_LINE1_2060	LINE1	11	13922575
ALU_umary_ALU_8391	ALU	11	14034577
DEL_pindel_32841	ALU	11	14326764
ALU_umary_ALU_8392	ALU	11	14478481
L1_umary_LINE1_2062	LINE1	11	14626146
ALU_umary_ALU_8394	ALU	11	15358714
L1_umary_LINE1_2063	LINE1	11	15485937
ALU_umary_ALU_8396	ALU	11	15880561
ALU_umary_ALU_8397	ALU	11	15998448
ALU_umary_ALU_8398	ALU	11	16064452
DEL_pindel_32867	ALU	11	16201613
ALU_umary_ALU_8401	ALU	11	16696972
DEL_pindel_32884	ALU	11	17174292
ALU_umary_ALU_8409	ALU	11	18258670
SVA_umary_SVA_491	SVA	11	18283526
ALU_umary_ALU_8410	ALU	11	18327307
ALU_umary_ALU_8411	ALU	11	18580587
ALU_umary_ALU_8413	ALU	11	18897026
L1_umary_LINE1_2066	LINE1	11	18914083
ALU_umary_ALU_8417	ALU	11	19361227
DEL_pindel_32930	ALU	11	19533691
ALU_umary_ALU_8419	ALU	11	19941466
ALU_umary_ALU_8420	ALU	11	20354464
ALU_umary_ALU_8421	ALU	11	20682348
ALU_umary_ALU_8430	ALU	11	22022544
ALU_umary_ALU_8431	ALU	11	22056867
ALU_umary_ALU_8432	ALU	11	22202162
ALU_umary_ALU_8434	ALU	11	22391266
ALU_umary_ALU_8438	ALU	11	23249170
ALU_umary_ALU_8439	ALU	11	23336971
ALU_umary_ALU_8440	ALU	11	23501258
ALU_umary_ALU_8441	ALU	11	23550523
ALU_umary_ALU_8444	ALU	11	23910841
ALU_umary_ALU_8446	ALU	11	23993690
ALU_umary_ALU_8447	ALU	11	24371560
ALU_umary_ALU_8448	ALU	11	24408275
ALU_umary_ALU_8449	ALU	11	24423328
ALU_umary_ALU_8450	ALU	11	24771413
ALU_umary_ALU_8452	ALU	11	25052767
ALU_umary_ALU_8453	ALU	11	25087022
L1_umary_LINE1_2073	LINE1	11	25101808
ALU_umary_ALU_8454	ALU	11	25119271
DEL_pindel_33045	ALU	11	25542926
ALU_umary_ALU_8456	ALU	11	25583592
ALU_umary_ALU_8457	ALU	11	25632164
ALU_umary_ALU_8459	ALU	11	25996903
ALU_umary_ALU_8460	ALU	11	26045933
ALU_umary_ALU_8461	ALU	11	26107118
L1_umary_LINE1_2074	LINE1	11	26138429
ALU_umary_ALU_8464	ALU	11	26169546
ALU_umary_ALU_8465	ALU	11	26229735
ALU_umary_ALU_8467	ALU	11	26271726
DEL_pindel_33069	ALU	11	26300925
L1_umary_LINE1_2075	LINE1	11	26396991
ALU_umary_ALU_8468	ALU	11	26580102
ALU_umary_ALU_8470	ALU	11	26794535
ALU_umary_ALU_8471	ALU	11	27003701
ALU_umary_ALU_8472	ALU	11	27018435
DEL_pindel_33096	ALU	11	27286322
ALU_umary_ALU_8475	ALU	11	27770971
ALU_umary_ALU_8476	ALU	11	27783486
DEL_pindel_33105	ALU	11	27800675
DEL_pindel_33129	ALU	11	29726720
ALU_umary_ALU_8481	ALU	11	30799163
ALU_umary_ALU_8482	ALU	11	30855978
ALU_umary_ALU_8483	ALU	11	30977217
DEL_pindel_33156	ALU	11	31130884
DEL_pindel_33171	ALU	11	31895163
ALU_umary_ALU_8485	ALU	11	31930555
ALU_umary_ALU_8486	ALU	11	32005243
ALU_umary_ALU_8488	ALU	11	32170951
DEL_pindel_33181	ALU	11	32265094
ALU_umary_ALU_8489	ALU	11	32366533
ALU_umary_ALU_8490	ALU	11	32412732
ALU_umary_ALU_8492	ALU	11	32870512
ALU_umary_ALU_8493	ALU	11	33213559
ALU_umary_ALU_8496	ALU	11	33603247
L1_umary_LINE1_2087	LINE1	11	33648592
ALU_umary_ALU_8497	ALU	11	33653938
DEL_pindel_33205	ALU	11	34087321
ALU_umary_ALU_8500	ALU	11	34375839
ALU_umary_ALU_8502	ALU	11	35234856
ALU_umary_ALU_8503	ALU	11	35283026
ALU_umary_ALU_8504	ALU	11	35327302
ALU_umary_ALU_8506	ALU	11	35374773
L1_umary_LINE1_2089	LINE1	11	35802010
ALU_umary_ALU_8507	ALU	11	35986040
ALU_umary_ALU_8508	ALU	11	36039497
ALU_umary_ALU_8509	ALU	11	36152060
ALU_umary_ALU_8510	ALU	11	36255540
ALU_umary_ALU_8511	ALU	11	36318500
L1_umary_LINE1_2092	LINE1	11	36536940
ALU_umary_ALU_8518	ALU	11	37523087
ALU_umary_ALU_8519	ALU	11	37575887
DEL_pindel_33257	ALU	11	37645080
ALU_umary_ALU_8520	ALU	11	37684745
DEL_pindel_33268	ALU	11	37940495
ALU_umary_ALU_8522	ALU	11	38025549
DEL_pindel_33276	ALU	11	38078045
DEL_pindel_33279	ALU	11	38237189
ALU_umary_ALU_8527	ALU	11	38856338
ALU_umary_ALU_8528	ALU	11	38872606
ALU_umary_ALU_8530	ALU	11	38995191
ALU_umary_ALU_8532	ALU	11	39135680
L1_umary_LINE1_2097	LINE1	11	39203598
ALU_umary_ALU_8533	ALU	11	39277501
ALU_umary_ALU_8537	ALU	11	39546291
L1_umary_LINE1_2101	LINE1	11	39908320
ALU_umary_ALU_8539	ALU	11	40472468
ALU_umary_ALU_8540	ALU	11	40705547
ALU_umary_ALU_8541	ALU	11	40776016
L1_umary_LINE1_2102	LINE1	11	40819738
ALU_umary_ALU_8542	ALU	11	40965809
DEL_pindel_33320	LINE1	11	41075014
ALU_umary_ALU_8544	ALU	11	41471118
ALU_umary_ALU_8545	ALU	11	41508698
DEL_pindel_33333	ALU	11	41800730
L1_umary_LINE1_2104	LINE1	11	41810260
L1_umary_LINE1_2105	LINE1	11	41848324
ALU_umary_ALU_8549	ALU	11	42034362
L1_umary_LINE1_2108	LINE1	11	42355172
ALU_umary_ALU_8551	ALU	11	42415705
DEL_pindel_33341	ALU	11	42442548
ALU_umary_ALU_8552	ALU	11	42631514
ALU_umary_ALU_8553	ALU	11	42637384
ALU_umary_ALU_8554	ALU	11	42642432
ALU_umary_ALU_8557	ALU	11	43169793
L1_umary_LINE1_2111	LINE1	11	43335405
ALU_umary_ALU_8559	ALU	11	43855898
ALU_umary_ALU_8562	ALU	11	45293705
ALU_umary_ALU_8563	ALU	11	45546444
ALU_umary_ALU_8564	ALU	11	45893266
DEL_pindel_33407	ALU	11	46014684
ALU_umary_ALU_8565	ALU	11	47557534
ALU_umary_ALU_8566	ALU	11	47785103
DEL_pindel_33459	ALU	11	48098509
ALU_umary_ALU_8570	ALU	11	48911573
ALU_umary_ALU_8572	ALU	11	49261131
ALU_umary_ALU_8573	ALU	11	49344665
DEL_pindel_33483	ALU	11	49403529
ALU_umary_ALU_8574	ALU	11	49634272
ALU_umary_ALU_8575	ALU	11	49932344
L1_umary_LINE1_2116	LINE1	11	50440809
ALU_umary_ALU_8578	ALU	11	54777447
ALU_umary_ALU_8580	ALU	11	55191113
ALU_umary_ALU_8581	ALU	11	55401714
ALU_umary_ALU_8582	ALU	11	55522028
ALU_umary_ALU_8583	ALU	11	55553031
ALU_umary_ALU_8584	ALU	11	55641423
ALU_umary_ALU_8585	ALU	11	56003856
L1_umary_LINE1_2125	LINE1	11	56103286
ALU_umary_ALU_8589	ALU	11	56429906
ALU_umary_ALU_8590	ALU	11	56535887
ALU_umary_ALU_8591	ALU	11	56569357
DEL_pindel_33534	ALU	11	56640464
ALU_umary_ALU_8593	ALU	11	56829310
ALU_umary_ALU_8595	ALU	11	58006649
DEL_pindel_33569	ALU	11	58195356
ALU_umary_ALU_8597	ALU	11	58599142
DEL_pindel_33604	ALU	11	59251792
ALU_umary_ALU_8601	ALU	11	59565877
SVA_umary_SVA_495	SVA	11	59913088
ALU_umary_ALU_8606	ALU	11	60525927
ALU_umary_ALU_8609	ALU	11	61377742
ALU_umary_ALU_8612	ALU	11	62422453
ALU_umary_ALU_8615	ALU	11	63170812
ALU_umary_ALU_8618	ALU	11	63378242
ALU_umary_ALU_8620	ALU	11	65736018
ALU_umary_ALU_8622	ALU	11	66216867
ALU_umary_ALU_8623	ALU	11	66240791
SVA_umary_SVA_503	SVA	11	66394643
ALU_umary_ALU_8625	ALU	11	67655009
L1_umary_LINE1_2136	LINE1	11	67831588
ALU_umary_ALU_8627	ALU	11	69534614
ALU_umary_ALU_8629	ALU	11	69733624
SVA_umary_SVA_506	SVA	11	72278317
SVA_umary_SVA_507	SVA	11	72518018
ALU_umary_ALU_8634	ALU	11	72609878
ALU_umary_ALU_8635	ALU	11	72670194
ALU_umary_ALU_8637	ALU	11	73565603
ALU_umary_ALU_8638	ALU	11	73633543
SVA_umary_SVA_509	SVA	11	73816358
ALU_umary_ALU_8639	ALU	11	73851748
ALU_umary_ALU_8640	ALU	11	73872336
ALU_umary_ALU_8642	ALU	11	74229492
ALU_umary_ALU_8643	ALU	11	74270508
DEL_pindel_33949	ALU	11	74434012
ALU_umary_ALU_8644	ALU	11	74693735
ALU_umary_ALU_8646	ALU	11	76376762
ALU_umary_ALU_8650	ALU	11	77279540
DEL_pindel_34016	ALU	11	77451577
ALU_umary_ALU_8652	ALU	11	77583939
ALU_umary_ALU_8653	ALU	11	78025026
ALU_umary_ALU_8654	ALU	11	78164316
ALU_umary_ALU_8655	ALU	11	78194154
ALU_umary_ALU_8656	ALU	11	78300311
ALU_umary_ALU_8657	ALU	11	78361459
ALU_umary_ALU_8658	ALU	11	78784928
ALU_umary_ALU_8662	ALU	11	79480583
ALU_umary_ALU_8663	ALU	11	79551138
ALU_umary_ALU_8670	ALU	11	81347022
DEL_pindel_34085	ALU	11	81454191
ALU_umary_ALU_8672	ALU	11	81572842
DEL_pindel_34092	ALU	11	81845129
ALU_umary_ALU_8673	ALU	11	81912494
ALU_umary_ALU_8674	ALU	11	82215134
ALU_umary_ALU_8675	ALU	11	82391345
DEL_pindel_34110	ALU	11	82595841
ALU_umary_ALU_8677	ALU	11	82637322
DEL_pindel_34117	ALU	11	82882484
ALU_umary_ALU_8680	ALU	11	82946830
ALU_umary_ALU_8682	ALU	11	83394749
L1_umary_LINE1_2147	LINE1	11	83602891
ALU_umary_ALU_8685	ALU	11	83714228
L1_umary_LINE1_2148	LINE1	11	83941324
ALU_umary_ALU_8686	ALU	11	83949428
ALU_umary_ALU_8688	ALU	11	84192006
ALU_umary_ALU_8690	ALU	11	84531876
ALU_umary_ALU_8692	ALU	11	84990687
ALU_umary_ALU_8698	ALU	11	85831941
ALU_umary_ALU_8699	ALU	11	86230528
ALU_umary_ALU_8700	ALU	11	86484294
ALU_umary_ALU_8702	ALU	11	86660858
ALU_umary_ALU_8705	ALU	11	87175836
ALU_umary_ALU_8708	ALU	11	87304477
ALU_umary_ALU_8709	ALU	11	87438825
ALU_umary_ALU_8710	ALU	11	87606041
L1_umary_LINE1_2152	LINE1	11	87855850
ALU_umary_ALU_8712	ALU	11	88059799
DEL_pindel_34217	ALU	11	88185376
ALU_umary_ALU_8713	ALU	11	88506974
ALU_umary_ALU_8714	ALU	11	88589169
ALU_umary_ALU_8715	ALU	11	88646606
DEL_pindel_34231	ALU	11	88815914
ALU_umary_ALU_8716	ALU	11	89033347
ALU_umary_ALU_8717	ALU	11	89175784
ALU_umary_ALU_8718	ALU	11	89463708
ALU_umary_ALU_8719	ALU	11	89474993
ALU_umary_ALU_8720	ALU	11	90191314
DEL_pindel_34247	ALU	11	90199345
L1_umary_LINE1_2156	LINE1	11	90199354
ALU_umary_ALU_8725	ALU	11	90462163
ALU_umary_ALU_8728	ALU	11	90705398
ALU_umary_ALU_8730	ALU	11	90797555
ALU_umary_ALU_8734	ALU	11	91040463
ALU_umary_ALU_8737	ALU	11	91217616
ALU_umary_ALU_8738	ALU	11	91468183
ALU_umary_ALU_8744	ALU	11	92843046
ALU_umary_ALU_8745	ALU	11	92875325
DEL_pindel_34313	ALU	11	93369634
ALU_umary_ALU_8748	ALU	11	93452389
L1_umary_LINE1_2162	LINE1	11	94944681
L1_umary_LINE1_2163	LINE1	11	94951204
ALU_umary_ALU_8755	ALU	11	95387222
ALU_umary_ALU_8756	ALU	11	95510043
ALU_umary_ALU_8757	ALU	11	95638423
ALU_umary_ALU_8759	ALU	11	95850233
L1_umary_LINE1_2165	LINE1	11	96127155
ALU_umary_ALU_8765	ALU	11	96289881
DEL_pindel_34397	ALU	11	96499955
DEL_pindel_34403	ALU	11	96743759
ALU_umary_ALU_8767	ALU	11	96749704
DEL_pindel_34419	ALU	11	97230781
ALU_umary_ALU_8772	ALU	11	97405032
ALU_umary_ALU_8775	ALU	11	97837008
ALU_umary_ALU_8780	ALU	11	98596665
ALU_umary_ALU_8781	ALU	11	98903972
ALU_umary_ALU_8782	ALU	11	99269721
ALU_umary_ALU_8784	ALU	11	99733422
ALU_umary_ALU_8785	ALU	11	99858690
ALU_umary_ALU_8787	ALU	11	100465566
SVA_umary_SVA_518	SVA	11	100668501
ALU_umary_ALU_8788	ALU	11	100910662
ALU_umary_ALU_8789	ALU	11	100984387
ALU_umary_ALU_8790	ALU	11	101041062
DEL_pindel_34514	ALU	11	101546041
ALU_umary_ALU_8791	ALU	11	101889842
ALU_umary_ALU_8792	ALU	11	102299041
ALU_umary_ALU_8793	ALU	11	102477595
ALU_umary_ALU_8794	ALU	11	102499424
DEL_pindel_34541	ALU	11	102601115
ALU_umary_ALU_8795	ALU	11	102654753
ALU_umary_ALU_8797	ALU	11	103031422
ALU_umary_ALU_8799	ALU	11	103108390
ALU_umary_ALU_8800	ALU	11	103177863
ALU_umary_ALU_8801	ALU	11	103330552
ALU_umary_ALU_8803	ALU	11	103865647
ALU_umary_ALU_8804	ALU	11	103921876
ALU_umary_ALU_8805	ALU	11	103983463
ALU_umary_ALU_8806	ALU	11	104041430
ALU_umary_ALU_8807	ALU	11	104045677
ALU_umary_ALU_8808	ALU	11	104047740
L1_umary_LINE1_2177	LINE1	11	104169462
ALU_umary_ALU_8809	ALU	11	104274020
ALU_umary_ALU_8811	ALU	11	104647211
L1_umary_LINE1_2179	LINE1	11	104685402
ALU_umary_ALU_8813	ALU	11	104915881
ALU_umary_ALU_8816	ALU	11	105470822
DEL_pindel_34610	ALU	11	105894779
ALU_umary_ALU_8817	ALU	11	105965324
ALU_umary_ALU_8820	ALU	11	106173854
ALU_umary_ALU_8821	ALU	11	106299754
DEL_pindel_34627	ALU	11	106725141
ALU_umary_ALU_8823	ALU	11	107022945
ALU_umary_ALU_8824	ALU	11	107029126
ALU_umary_ALU_8827	ALU	11	107483909
ALU_umary_ALU_8829	ALU	11	107808384
SVA_umary_SVA_519	SVA	11	107917711
DEL_pindel_34704	ALU	11	110105974
ALU_umary_ALU_8837	ALU	11	110406214
L1_umary_LINE1_2187	LINE1	11	110507170
ALU_umary_ALU_8838	ALU	11	111125706
ALU_umary_ALU_8839	ALU	11	111573805
ALU_umary_ALU_8840	ALU	11	111609126
ALU_umary_ALU_8841	ALU	11	111659622
L1_umary_LINE1_2191	LINE1	11	112213894
SVA_umary_SVA_522	SVA	11	113931249
ALU_umary_ALU_8851	ALU	11	114356863
ALU_umary_ALU_8855	ALU	11	114565614
ALU_umary_ALU_8857	ALU	11	114815455
ALU_umary_ALU_8858	ALU	11	115212138
DEL_pindel_34795	ALU	11	116841749
ALU_umary_ALU_8862	ALU	11	116975263
L1_umary_LINE1_2199	LINE1	11	116994908
ALU_umary_ALU_8864	ALU	11	117812791
ALU_umary_ALU_8875	ALU	11	121257296
ALU_umary_ALU_8878	ALU	11	121691910
ALU_umary_ALU_8879	ALU	11	121862225
ALU_umary_ALU_8881	ALU	11	122055158
ALU_umary_ALU_8882	ALU	11	122182860
ALU_umary_ALU_8883	ALU	11	122423631
ALU_umary_ALU_8885	ALU	11	122572291
L1_umary_LINE1_2203	LINE1	11	123371086
ALU_umary_ALU_8888	ALU	11	123692234
ALU_umary_ALU_8890	ALU	11	123747628
ALU_umary_ALU_8891	ALU	11	123836908
L1_umary_LINE1_2204	LINE1	11	124274261
ALU_umary_ALU_8892	ALU	11	124370287
ALU_umary_ALU_8893	ALU	11	124456283
DEL_pindel_34944	ALU	11	124960242
DEL_pindel_34947	ALU	11	125183189
SVA_umary_SVA_526	SVA	11	125589067
ALU_umary_ALU_8898	ALU	11	127033292
ALU_umary_ALU_8899	ALU	11	127045430
ALU_umary_ALU_8900	ALU	11	127071238
ALU_umary_ALU_8901	ALU	11	127797356
ALU_umary_ALU_8903	ALU	11	127871040
ALU_umary_ALU_8904	ALU	11	127942207
ALU_umary_ALU_8906	ALU	11	128127940
DEL_pindel_35019	ALU	11	128173070
ALU_umary_ALU_8908	ALU	11	128274149
L1_umary_LINE1_2211	LINE1	11	128497937
ALU_umary_ALU_8909	ALU	11	129046369
ALU_umary_ALU_8911	ALU	11	129127585
ALU_umary_ALU_8912	ALU	11	129142056
L1_umary_LINE1_2214	LINE1	11	129635320
ALU_umary_ALU_8913	ALU	11	129889661
SVA_umary_SVA_527	SVA	11	130492279
ALU_umary_ALU_8916	ALU	11	130613097
ALU_umary_ALU_8917	ALU	11	130687561
ALU_umary_ALU_8918	ALU	11	130806029
ALU_umary_ALU_8919	ALU	11	131013006
ALU_umary_ALU_8921	ALU	11	131454756
ALU_umary_ALU_8922	ALU	11	131491444
ALU_umary_ALU_8925	ALU	11	132002914
DEL_pindel_35111	ALU	11	132688690
L1_umary_LINE1_2215	LINE1	11	132812424
ALU_umary_ALU_8931	ALU	11	133555206
ALU_umary_ALU_8935	ALU	11	134789647
SVA_umary_SVA_528	SVA	12	425298
SVA_umary_SVA_529	SVA	12	443328
ALU_umary_ALU_8939	ALU	12	878797
ALU_umary_ALU_8940	ALU	12	947980
ALU_umary_ALU_8942	ALU	12	1068228
ALU_umary_ALU_8943	ALU	12	1180818
ALU_umary_ALU_8944	ALU	12	1322140
ALU_umary_ALU_8946	ALU	12	1407527
ALU_umary_ALU_8947	ALU	12	1543325
ALU_umary_ALU_8948	ALU	12	1608364
ALU_umary_ALU_8951	ALU	12	1980690
ALU_umary_ALU_8954	ALU	12	2539358
SVA_umary_SVA_531	SVA	12	4131913
ALU_umary_ALU_8956	ALU	12	4633749
SVA_umary_SVA_532	SVA	12	4633749
ALU_umary_ALU_8958	ALU	12	4661719
ALU_umary_ALU_8959	ALU	12	4707423
ALU_umary_ALU_8960	ALU	12	4734688
ALU_umary_ALU_8962	ALU	12	5085847
ALU_umary_ALU_8963	ALU	12	5403152
ALU_umary_ALU_8965	ALU	12	5660443
ALU_umary_ALU_8967	ALU	12	5957637
ALU_umary_ALU_8969	ALU	12	6244451
DEL_pindel_35374	ALU	12	6798217
ALU_umary_ALU_8971	ALU	12	6950079
ALU_umary_ALU_8972	ALU	12	7001006
ALU_umary_ALU_8975	ALU	12	7346130
ALU_umary_ALU_8978	ALU	12	7451387
ALU_umary_ALU_8979	ALU	12	7471600
ALU_umary_ALU_8981	ALU	12	7651239
ALU_umary_ALU_8982	ALU	12	7677458
L1_umary_LINE1_2226	LINE1	12	7953033
DEL_pindel_35402	ALU	12	7999242
ALU_umary_ALU_8984	ALU	12	9216643
ALU_umary_ALU_8988	ALU	12	9718566
ALU_umary_ALU_8989	ALU	12	9750455
ALU_umary_ALU_8990	ALU	12	9985907
ALU_umary_ALU_8991	ALU	12	9996556
ALU_umary_ALU_8992	ALU	12	10081603
SVA_umary_SVA_534	SVA	12	10193468
L1_umary_LINE1_2228	LINE1	12	10274963
DEL_pindel_35464	ALU	12	10550888
ALU_umary_ALU_8996	ALU	12	10808257
ALU_umary_ALU_8997	ALU	12	10920257
ALU_umary_ALU_8998	ALU	12	11026439
DEL_pindel_35469	ALU	12	11105925
ALU_umary_ALU_8999	ALU	12	11232635
ALU_umary_ALU_9000	ALU	12	11248634
ALU_umary_ALU_9001	ALU	12	11481496
ALU_umary_ALU_9004	ALU	12	12451479
ALU_umary_ALU_9005	ALU	12	12456861
L1_umary_LINE1_2231	LINE1	12	12780769
DEL_pindel_35520	ALU	12	12864700
ALU_umary_ALU_9012	ALU	12	14020945
DEL_pindel_35556	ALU	12	14105667
SVA_umary_SVA_536	SVA	12	14170482
ALU_umary_ALU_9019	ALU	12	14951713
ALU_umary_ALU_9020	ALU	12	15079944
ALU_umary_ALU_9022	ALU	12	15342244
ALU_umary_ALU_9026	ALU	12	16054116
ALU_umary_ALU_9029	ALU	12	16743619
ALU_umary_ALU_9031	ALU	12	16933739
ALU_umary_ALU_9032	ALU	12	17065989
ALU_umary_ALU_9036	ALU	12	17760527
ALU_umary_ALU_9037	ALU	12	18215875
ALU_umary_ALU_9039	ALU	12	18529138
ALU_umary_ALU_9040	ALU	12	18598670
ALU_umary_ALU_9041	ALU	12	18739851
ALU_umary_ALU_9042	ALU	12	18743253
ALU_umary_ALU_9047	ALU	12	19653288
ALU_umary_ALU_9048	ALU	12	19693561
ALU_umary_ALU_9049	ALU	12	19722751
ALU_umary_ALU_9050	ALU	12	19913118
ALU_umary_ALU_9052	ALU	12	20320959
ALU_umary_ALU_9054	ALU	12	20755751
ALU_umary_ALU_9055	ALU	12	20853922
ALU_umary_ALU_9056	ALU	12	21154098
ALU_umary_ALU_9058	ALU	12	21205619
ALU_umary_ALU_9059	ALU	12	21277279
ALU_umary_ALU_9060	ALU	12	21482043
ALU_umary_ALU_9062	ALU	12	21933021
ALU_umary_ALU_9064	ALU	12	21970862
ALU_umary_ALU_9065	ALU	12	22011174
ALU_umary_ALU_9066	ALU	12	22017279
DEL_pindel_35703	ALU	12	22100245
ALU_umary_ALU_9068	ALU	12	22264607
DEL_pindel_35717	ALU	12	22944613
ALU_umary_ALU_9070	ALU	12	22984375
DEL_pindel_35732	ALU	12	23642791
ALU_umary_ALU_9071	ALU	12	23867061
DEL_pindel_35747	ALU	12	24289440
ALU_umary_ALU_9073	ALU	12	24298797
ALU_umary_ALU_9074	ALU	12	24365693
L1_umary_LINE1_2249	LINE1	12	24715783
ALU_umary_ALU_9078	ALU	12	24837061
ALU_umary_ALU_9083	ALU	12	25310015
ALU_umary_ALU_9085	ALU	12	25524668
ALU_umary_ALU_9086	ALU	12	25567875
L1_umary_LINE1_2252	LINE1	12	25622919
ALU_umary_ALU_9087	ALU	12	25721333
ALU_umary_ALU_9088	ALU	12	25814300
ALU_umary_ALU_9089	ALU	12	25848734
ALU_umary_ALU_9091	ALU	12	26544679
DEL_pindel_35796	ALU	12	27281054
L1_umary_LINE1_2258	LINE1	12	27311578
ALU_umary_ALU_9098	ALU	12	27358985
ALU_umary_ALU_9099	ALU	12	27368158
ALU_umary_ALU_9100	ALU	12	27711878
ALU_umary_ALU_9102	ALU	12	27796562
ALU_umary_ALU_9104	ALU	12	28010398
ALU_umary_ALU_9105	ALU	12	28121658
ALU_umary_ALU_9106	ALU	12	28136067
ALU_umary_ALU_9107	ALU	12	28264365
ALU_umary_ALU_9108	ALU	12	28285679
ALU_umary_ALU_9109	ALU	12	28357583
ALU_umary_ALU_9110	ALU	12	28387351
ALU_umary_ALU_9114	ALU	12	28807970
DEL_pindel_35844	ALU	12	29127301
DEL_pindel_35851	ALU	12	29420477
ALU_umary_ALU_9116	ALU	12	29726426
ALU_umary_ALU_9118	ALU	12	30248003
ALU_umary_ALU_9119	ALU	12	30267724
ALU_umary_ALU_9120	ALU	12	30318136
ALU_umary_ALU_9121	ALU	12	30441225
ALU_umary_ALU_9123	ALU	12	30967795
ALU_umary_ALU_9124	ALU	12	31061589
ALU_umary_ALU_9125	ALU	12	31253715
ALU_umary_ALU_9129	ALU	12	31923493
ALU_umary_ALU_9130	ALU	12	32205729
ALU_umary_ALU_9131	ALU	12	32333532
DEL_pindel_35945	ALU	12	32810665
L1_umary_LINE1_2265	LINE1	12	33127522
L1_umary_LINE1_2267	LINE1	12	33172869
ALU_umary_ALU_9139	ALU	12	37476349
ALU_umary_ALU_9140	ALU	12	37629285
ALU_umary_ALU_9143	ALU	12	37782542
ALU_umary_ALU_9148	ALU	12	38423630
ALU_umary_ALU_9149	ALU	12	38727756
ALU_umary_ALU_9150	ALU	12	38984453
ALU_umary_ALU_9151	ALU	12	39117511
ALU_umary_ALU_9153	ALU	12	39518160
ALU_umary_ALU_9154	ALU	12	39651397
L1_umary_LINE1_2273	LINE1	12	39753391
ALU_umary_ALU_9156	ALU	12	39816605
ALU_umary_ALU_9158	ALU	12	40279225
ALU_umary_ALU_9160	ALU	12	40438994
ALU_umary_ALU_9168	ALU	12	41429803
ALU_umary_ALU_9169	ALU	12	41453921
DEL_pindel_35996	LINE1	12	41844251
SVA_umary_SVA_538	SVA	12	41987283
ALU_umary_ALU_9170	ALU	12	42038211
L1_umary_LINE1_2277	LINE1	12	42731463
L1_umary_LINE1_2278	LINE1	12	42863191
L1_umary_LINE1_2279	LINE1	12	42996339
ALU_umary_ALU_9176	ALU	12	43246960
ALU_umary_ALU_9177	ALU	12	43324137
ALU_umary_ALU_9179	ALU	12	43745768
SVA_umary_SVA_540	SVA	12	43919862
ALU_umary_ALU_9181	ALU	12	44093786
ALU_umary_ALU_9182	ALU	12	44173589
ALU_umary_ALU_9184	ALU	12	44280786
DEL_pindel_36051	ALU	12	44617391
ALU_umary_ALU_9186	ALU	12	44670594
ALU_umary_ALU_9187	ALU	12	44737364
ALU_umary_ALU_9188	ALU	12	45025772
ALU_umary_ALU_9191	ALU	12	45579641
ALU_umary_ALU_9192	ALU	12	45652526
ALU_umary_ALU_9193	ALU	12	45781383
ALU_umary_ALU_9194	ALU	12	45894840
ALU_umary_ALU_9195	ALU	12	46120792
ALU_umary_ALU_9198	ALU	12	46573250
ALU_umary_ALU_9203	ALU	12	47336915
ALU_umary_ALU_9207	ALU	12	47918707
ALU_umary_ALU_9208	ALU	12	48222163
L1_umary_LINE1_2284	LINE1	12	48448043
L1_umary_LINE1_2285	LINE1	12	48535280
SVA_umary_SVA_543	SVA	12	50604192
ALU_umary_ALU_9214	ALU	12	52291719
ALU_umary_ALU_9215	ALU	12	52419911
L1_umary_LINE1_2288	LINE1	12	52776028
ALU_umary_ALU_9218	ALU	12	52827300
DEL_pindel_36235	ALU	12	54459709
ALU_umary_ALU_9222	ALU	12	54761954
ALU_umary_ALU_9223	ALU	12	55049215
L1_umary_LINE1_2290	LINE1	12	55291603
ALU_umary_ALU_9224	ALU	12	55296075
L1_umary_LINE1_2291	LINE1	12	55388454
ALU_umary_ALU_9228	ALU	12	56359468
ALU_umary_ALU_9233	ALU	12	57689495
ALU_umary_ALU_9234	ALU	12	57965288
ALU_umary_ALU_9236	ALU	12	58064440
ALU_umary_ALU_9239	ALU	12	58367298
SVA_umary_SVA_546	SVA	12	58635311
ALU_umary_ALU_9241	ALU	12	58825280
ALU_umary_ALU_9243	ALU	12	58961613
ALU_umary_ALU_9244	ALU	12	58987687
ALU_umary_ALU_9245	ALU	12	59016372
ALU_umary_ALU_9246	ALU	12	59098156
ALU_umary_ALU_9247	ALU	12	59455203
ALU_umary_ALU_9248	ALU	12	59627507
L1_umary_LINE1_2294	LINE1	12	59706907
ALU_umary_ALU_9249	ALU	12	59725014
ALU_umary_ALU_9252	ALU	12	59906267
ALU_umary_ALU_9254	ALU	12	60154379
ALU_umary_ALU_9255	ALU	12	60284064
ALU_umary_ALU_9257	ALU	12	60660044
ALU_umary_ALU_9258	ALU	12	60853778
ALU_umary_ALU_9259	ALU	12	60935475
ALU_umary_ALU_9260	ALU	12	61144172
ALU_umary_ALU_9263	ALU	12	61310366
ALU_umary_ALU_9265	ALU	12	61444730
L1_umary_LINE1_2299	LINE1	12	61960225
ALU_umary_ALU_9266	ALU	12	62023611
ALU_umary_ALU_9268	ALU	12	62486272
ALU_umary_ALU_9271	ALU	12	62828909
DEL_pindel_36384	ALU	12	62838621
ALU_umary_ALU_9272	ALU	12	62883925
ALU_umary_ALU_9273	ALU	12	62964925
L1_umary_LINE1_2301	LINE1	12	63175402
ALU_umary_ALU_9274	ALU	12	63236703
ALU_umary_ALU_9276	ALU	12	63298780
ALU_umary_ALU_9277	ALU	12	63542285
ALU_umary_ALU_9281	ALU	12	64914246
ALU_umary_ALU_9282	ALU	12	65003527
ALU_umary_ALU_9286	ALU	12	65066941
L1_umary_LINE1_2302	LINE1	12	65295476
DEL_pindel_36445	ALU	12	65813279
ALU_umary_ALU_9288	ALU	12	66051790
ALU_umary_ALU_9290	ALU	12	66512581
ALU_umary_ALU_9291	ALU	12	66617808
L1_umary_LINE1_2304	LINE1	12	67050566
ALU_umary_ALU_9296	ALU	12	67486085
ALU_umary_ALU_9298	ALU	12	67835558
ALU_umary_ALU_9299	ALU	12	67852136
ALU_umary_ALU_9300	ALU	12	67954676
ALU_umary_ALU_9306	ALU	12	69461815
ALU_umary_ALU_9307	ALU	12	69728858
ALU_umary_ALU_9308	ALU	12	69793116
ALU_umary_ALU_9310	ALU	12	70286115
ALU_umary_ALU_9312	ALU	12	70321807
ALU_umary_ALU_9313	ALU	12	70395155
L1_umary_LINE1_2309	LINE1	12	70626265
L1_umary_LINE1_2310	LINE1	12	70660207
ALU_umary_ALU_9317	ALU	12	70758438
ALU_umary_ALU_9318	ALU	12	70794920
ALU_umary_ALU_9320	ALU	12	71131699
ALU_umary_ALU_9322	ALU	12	71727798
ALU_umary_ALU_9325	ALU	12	72328490
DEL_pindel_36552	ALU	12	72583910
ALU_umary_ALU_9329	ALU	12	73441319
ALU_umary_ALU_9331	ALU	12	73731038
ALU_umary_ALU_9334	ALU	12	74457930
ALU_umary_ALU_9336	ALU	12	74807885
ALU_umary_ALU_9337	ALU	12	74926911
L1_umary_LINE1_2314	LINE1	12	75254397
ALU_umary_ALU_9344	ALU	12	75495823
ALU_umary_ALU_9345	ALU	12	75537321
ALU_umary_ALU_9348	ALU	12	76429278
ALU_umary_ALU_9349	ALU	12	76795278
ALU_umary_ALU_9350	ALU	12	76881950
ALU_umary_ALU_9351	ALU	12	76917982
ALU_umary_ALU_9352	ALU	12	77146719
DEL_pindel_36668	ALU	12	77514876
ALU_umary_ALU_9355	ALU	12	77571276
ALU_umary_ALU_9357	ALU	12	78003168
ALU_umary_ALU_9358	ALU	12	78152201
ALU_umary_ALU_9359	ALU	12	78517509
L1_umary_LINE1_2315	LINE1	12	78545359
ALU_umary_ALU_9360	ALU	12	78605720
ALU_umary_ALU_9362	ALU	12	78797850
L1_umary_LINE1_2317	LINE1	12	78944257
ALU_umary_ALU_9363	ALU	12	79102939
ALU_umary_ALU_9364	ALU	12	79169412
ALU_umary_ALU_9366	ALU	12	79637561
ALU_umary_ALU_9367	ALU	12	79749410
ALU_umary_ALU_9368	ALU	12	79867536
ALU_umary_ALU_9369	ALU	12	79916023
ALU_umary_ALU_9371	ALU	12	80086946
ALU_umary_ALU_9375	ALU	12	80921454
ALU_umary_ALU_9377	ALU	12	81208718
ALU_umary_ALU_9383	ALU	12	82562697
ALU_umary_ALU_9384	ALU	12	82603852
ALU_umary_ALU_9385	ALU	12	82667730
DEL_pindel_36790	LINE1	12	83450265
DEL_pindel_36793	ALU	12	83565438
DEL_pindel_36798	ALU	12	83648490
ALU_umary_ALU_9388	ALU	12	83692345
ALU_umary_ALU_9389	ALU	12	83771717
DEL_pindel_36802	ALU	12	84090705
L1_umary_LINE1_2324	LINE1	12	84561437
L1_umary_LINE1_2325	LINE1	12	84571369
ALU_umary_ALU_9392	ALU	12	84760914
SVA_umary_SVA_547	SVA	12	84767965
L1_umary_LINE1_2328	LINE1	12	85112515
ALU_umary_ALU_9393	ALU	12	85223960
ALU_umary_ALU_9396	ALU	12	85778685
ALU_umary_ALU_9398	ALU	12	85929683
DEL_pindel_36845	ALU	12	86129537
ALU_umary_ALU_9399	ALU	12	86259850
ALU_umary_ALU_9402	ALU	12	86783455
L1_umary_LINE1_2331	LINE1	12	87000268
ALU_umary_ALU_9405	ALU	12	87477046
ALU_umary_ALU_9408	ALU	12	87883673
ALU_umary_ALU_9409	ALU	12	87944393
SVA_umary_SVA_548	SVA	12	88376773
ALU_umary_ALU_9410	ALU	12	88447970
DEL_pindel_36881	ALU	12	89049987
ALU_umary_ALU_9415	ALU	12	89454977
ALU_umary_ALU_9427	ALU	12	91448431
ALU_umary_ALU_9429	ALU	12	91848768
L1_umary_LINE1_2338	LINE1	12	91952227
DEL_pindel_36936	ALU	12	92071727
ALU_umary_ALU_9431	ALU	12	92089679
DEL_pindel_36938	ALU	12	92103847
ALU_umary_ALU_9433	ALU	12	92285805
ALU_umary_ALU_9435	ALU	12	92402948
ALU_umary_ALU_9436	ALU	12	92496077
ALU_umary_ALU_9437	ALU	12	92911101
ALU_umary_ALU_9438	ALU	12	93418540
DEL_pindel_36969	ALU	12	93964552
DEL_pindel_36978	ALU	12	94275556
L1_umary_LINE1_2341	LINE1	12	94489893
DEL_pindel_36995	ALU	12	94950280
ALU_umary_ALU_9445	ALU	12	96311608
L1_umary_LINE1_2344	LINE1	12	96518766
L1_umary_LINE1_2345	LINE1	12	96971767
ALU_umary_ALU_9448	ALU	12	97026308
ALU_umary_ALU_9449	ALU	12	97097038
ALU_umary_ALU_9450	ALU	12	97101580
ALU_umary_ALU_9451	ALU	12	97132624
ALU_umary_ALU_9453	ALU	12	97156994
ALU_umary_ALU_9454	ALU	12	97641646
ALU_umary_ALU_9455	ALU	12	97769607
ALU_umary_ALU_9456	ALU	12	97906534
ALU_umary_ALU_9457	ALU	12	97947160
ALU_umary_ALU_9458	ALU	12	98490803
ALU_umary_ALU_9461	ALU	12	98974589
ALU_umary_ALU_9465	ALU	12	99387874
L1_umary_LINE1_2350	LINE1	12	99839939
ALU_umary_ALU_9472	ALU	12	101056915
L1_umary_LINE1_2352	LINE1	12	101180724
SVA_umary_SVA_550	SVA	12	101484151
DEL_pindel_37110	ALU	12	101920282
ALU_umary_ALU_9474	ALU	12	102461482
ALU_umary_ALU_9479	ALU	12	103182116
ALU_umary_ALU_9480	ALU	12	103360655
ALU_umary_ALU_9481	ALU	12	103594977
ALU_umary_ALU_9482	ALU	12	103621320
ALU_umary_ALU_9483	ALU	12	103723918
DEL_pindel_37165	ALU	12	103899615
SVA_umary_SVA_551	SVA	12	104323794
SVA_umary_SVA_552	SVA	12	104417662
L1_umary_LINE1_2358	LINE1	12	104800224
ALU_umary_ALU_9487	ALU	12	105044600
DEL_pindel_37190	ALU	12	105379736
ALU_umary_ALU_9489	ALU	12	105385623
ALU_umary_ALU_9490	ALU	12	105437127
ALU_umary_ALU_9493	ALU	12	105720918
ALU_umary_ALU_9495	ALU	12	106158243
SVA_umary_SVA_553	SVA	12	106159794
ALU_umary_ALU_9496	ALU	12	106209851
ALU_umary_ALU_9498	ALU	12	106497183
ALU_umary_ALU_9499	ALU	12	106728308
DEL_pindel_37256	ALU	12	107828770
ALU_umary_ALU_9502	ALU	12	107859043
DEL_pindel_37260	ALU	12	107904280
ALU_umary_ALU_9503	ALU	12	108046640
ALU_umary_ALU_9505	ALU	12	108444072
ALU_umary_ALU_9509	ALU	12	109492366
ALU_umary_ALU_9512	ALU	12	110215908
ALU_umary_ALU_9517	ALU	12	112339327
DEL_pindel_37339	ALU	12	113245306
ALU_umary_ALU_9521	ALU	12	113693218
ALU_umary_ALU_9522	ALU	12	113813655
ALU_umary_ALU_9523	ALU	12	114107624
L1_umary_LINE1_2363	LINE1	12	114306307
ALU_umary_ALU_9524	ALU	12	115293288
L1_umary_LINE1_2365	LINE1	12	117376655
L1_umary_LINE1_2366	LINE1	12	117749133
ALU_umary_ALU_9533	ALU	12	118023781
ALU_umary_ALU_9537	ALU	12	119331117
ALU_umary_ALU_9540	ALU	12	119693044
ALU_umary_ALU_9544	ALU	12	120621972
L1_umary_LINE1_2367	LINE1	12	121192793
ALU_umary_ALU_9546	ALU	12	122237741
DEL_pindel_37517	ALU	12	122525791
SVA_umary_SVA_556	SVA	12	123581933
ALU_umary_ALU_9550	ALU	12	123872661
ALU_umary_ALU_9551	ALU	12	123886700
ALU_umary_ALU_9553	ALU	12	124073323
ALU_umary_ALU_9555	ALU	12	124816251
SVA_umary_SVA_558	SVA	12	125358346
ALU_umary_ALU_9557	ALU	12	125437569
L1_umary_LINE1_2368	LINE1	12	126170710
ALU_umary_ALU_9564	ALU	12	126201783
L1_umary_LINE1_2369	LINE1	12	126318397
ALU_umary_ALU_9565	ALU	12	126346550
ALU_umary_ALU_9566	ALU	12	126405333
DEL_pindel_37613	ALU	12	126420555
ALU_umary_ALU_9567	ALU	12	126469325
DEL_pindel_37625	ALU	12	126715402
ALU_umary_ALU_9569	ALU	12	126761880
DEL_pindel_37637	ALU	12	127018079
ALU_umary_ALU_9571	ALU	12	127458780
DEL_pindel_37660	ALU	12	127553432
ALU_umary_ALU_9574	ALU	12	128139597
L1_umary_LINE1_2373	LINE1	12	128293012
DEL_pindel_37675	ALU	12	128447697
ALU_umary_ALU_9575	ALU	12	128676390
DEL_pindel_37708	ALU	12	129099798
DEL_pindel_37715	ALU	12	129310949
ALU_umary_ALU_9580	ALU	12	129495177
DEL_pindel_37729	ALU	12	129575742
ALU_umary_ALU_9581	ALU	12	129970510
ALU_umary_ALU_9582	ALU	12	130939679
ALU_umary_ALU_9585	ALU	12	131614488
ALU_umary_ALU_9587	ALU	12	132606902
ALU_umary_ALU_9589	ALU	12	132892426
ALU_umary_ALU_9591	ALU	13	18849252
ALU_umary_ALU_9593	ALU	13	19032029
L1_umary_LINE1_2377	LINE1	13	19046850
ALU_umary_ALU_9594	ALU	13	19510450
ALU_umary_ALU_9595	ALU	13	19526446
SVA_umary_SVA_559	SVA	13	20123494
ALU_umary_ALU_9600	ALU	13	20990354
L1_umary_LINE1_2380	LINE1	13	21242639
ALU_umary_ALU_9602	ALU	13	21320641
ALU_umary_ALU_9603	ALU	13	21325315
ALU_umary_ALU_9604	ALU	13	21418510
ALU_umary_ALU_9605	ALU	13	21614355
ALU_umary_ALU_9607	ALU	13	21817790
L1_umary_LINE1_2381	LINE1	13	21915666
DEL_pindel_37909	ALU	13	21949377
ALU_umary_ALU_9609	ALU	13	21956223
ALU_umary_ALU_9610	ALU	13	21982513
ALU_umary_ALU_9612	ALU	13	22401576
DEL_pindel_37924	ALU	13	22481069
ALU_umary_ALU_9614	ALU	13	22627318
ALU_umary_ALU_9615	ALU	13	22913821
DEL_pindel_37932	ALU	13	22983520
ALU_umary_ALU_9616	ALU	13	23063163
ALU_umary_ALU_9617	ALU	13	23088787
ALU_umary_ALU_9618	ALU	13	23463075
DEL_pindel_37941	ALU	13	23483501
DEL_pindel_37942	ALU	13	23495214
ALU_umary_ALU_9623	ALU	13	23908617
ALU_umary_ALU_9624	ALU	13	23943235
ALU_umary_ALU_9625	ALU	13	24046556
DEL_pindel_37961	ALU	13	24136815
SVA_umary_SVA_560	SVA	13	24314884
DEL_pindel_37980	ALU	13	24696421
ALU_umary_ALU_9628	ALU	13	24828608
ALU_umary_ALU_9629	ALU	13	24937876
ALU_umary_ALU_9630	ALU	13	24993689
DEL_pindel_37988	ALU	13	25071048
ALU_umary_ALU_9633	ALU	13	25462738
ALU_umary_ALU_9635	ALU	13	26110551
ALU_umary_ALU_9636	ALU	13	26127065
ALU_umary_ALU_9638	ALU	13	26191231
ALU_umary_ALU_9639	ALU	13	26242127
ALU_umary_ALU_9641	ALU	13	26252578
ALU_umary_ALU_9642	ALU	13	26376212
ALU_umary_ALU_9644	ALU	13	26475892
L1_umary_LINE1_2386	LINE1	13	26913989
SVA_umary_SVA_562	SVA	13	27191586
ALU_umary_ALU_9646	ALU	13	27281859
ALU_umary_ALU_9648	ALU	13	28085709
ALU_umary_ALU_9652	ALU	13	28837965
ALU_umary_ALU_9653	ALU	13	28926388
ALU_umary_ALU_9654	ALU	13	28964753
DEL_pindel_38048	ALU	13	29317425
DEL_pindel_38050	ALU	13	29380620
ALU_umary_ALU_9655	ALU	13	29457444
ALU_umary_ALU_9658	ALU	13	30172640
SVA_umary_SVA_564	SVA	13	30391756
DEL_pindel_38083	ALU	13	30601448
ALU_umary_ALU_9663	ALU	13	31317908
ALU_umary_ALU_9664	ALU	13	31335867
ALU_umary_ALU_9666	ALU	13	31661501
ALU_umary_ALU_9667	ALU	13	31723096
SVA_umary_SVA_565	SVA	13	31754846
ALU_umary_ALU_9669	ALU	13	32072605
ALU_umary_ALU_9670	ALU	13	32132263
ALU_umary_ALU_9672	ALU	13	32258761
ALU_umary_ALU_9673	ALU	13	32348302
ALU_umary_ALU_9675	ALU	13	32731553
ALU_umary_ALU_9679	ALU	13	33614375
ALU_umary_ALU_9680	ALU	13	33653687
ALU_umary_ALU_9682	ALU	13	34063170
ALU_umary_ALU_9683	ALU	13	34164829
ALU_umary_ALU_9685	ALU	13	34611073
ALU_umary_ALU_9687	ALU	13	35213387
ALU_umary_ALU_9688	ALU	13	35316059
SVA_umary_SVA_566	SVA	13	35751205
ALU_umary_ALU_9691	ALU	13	36083033
ALU_umary_ALU_9695	ALU	13	36891170
ALU_umary_ALU_9697	ALU	13	36994617
ALU_umary_ALU_9699	ALU	13	37375861
ALU_umary_ALU_9701	ALU	13	37607854
ALU_umary_ALU_9703	ALU	13	37830994
ALU_umary_ALU_9704	ALU	13	37866979
L1_umary_LINE1_2394	LINE1	13	37993308
ALU_umary_ALU_9707	ALU	13	38856755
ALU_umary_ALU_9708	ALU	13	38925500
DEL_pindel_38235	ALU	13	39454332
L1_umary_LINE1_2397	LINE1	13	40132669
ALU_umary_ALU_9713	ALU	13	40259663
ALU_umary_ALU_9716	ALU	13	40461856
DEL_pindel_38259	ALU	13	40696985
ALU_umary_ALU_9719	ALU	13	40991624
ALU_umary_ALU_9723	ALU	13	41327747
SVA_umary_SVA_568	SVA	13	41649603
ALU_umary_ALU_9724	ALU	13	41997424
ALU_umary_ALU_9725	ALU	13	42012629
ALU_umary_ALU_9726	ALU	13	42152665
L1_umary_LINE1_2401	LINE1	13	42197267
ALU_umary_ALU_9727	ALU	13	42365952
ALU_umary_ALU_9734	ALU	13	42964313
ALU_umary_ALU_9735	ALU	13	43113469
ALU_umary_ALU_9737	ALU	13	43563912
DEL_pindel_38306	ALU	13	43806170
ALU_umary_ALU_9739	ALU	13	43837649
ALU_umary_ALU_9740	ALU	13	44492172
ALU_umary_ALU_9741	ALU	13	44852478
ALU_umary_ALU_9742	ALU	13	44954023
SVA_umary_SVA_569	SVA	13	45225417
ALU_umary_ALU_9744	ALU	13	45517557
ALU_umary_ALU_9746	ALU	13	45693944
L1_umary_LINE1_2405	LINE1	13	45698390
ALU_umary_ALU_9748	ALU	13	46073613
DEL_pindel_38350	ALU	13	46145616
DEL_pindel_38355	L1PA2	13	46332752
ALU_umary_ALU_9753	ALU	13	46521595
SVA_umary_SVA_571	SVA	13	46584009
ALU_umary_ALU_9754	ALU	13	46813805
ALU_umary_ALU_9756	ALU	13	46943037
ALU_umary_ALU_9757	ALU	13	47004590
ALU_umary_ALU_9758	ALU	13	47388342
DEL_pindel_38378	ALU	13	47498746
ALU_umary_ALU_9759	ALU	13	47513641
ALU_umary_ALU_9760	ALU	13	47793891
DEL_pindel_38386	ALU	13	47845790
ALU_umary_ALU_9761	ALU	13	47901844
ALU_umary_ALU_9763	ALU	13	48218284
L1_umary_LINE1_2406	LINE1	13	48282550
ALU_umary_ALU_9764	ALU	13	48292889
ALU_umary_ALU_9765	ALU	13	48418236
ALU_umary_ALU_9766	ALU	13	48432363
ALU_umary_ALU_9767	ALU	13	48520851
ALU_umary_ALU_9769	ALU	13	48762537
L1_umary_LINE1_2408	LINE1	13	48947592
ALU_umary_ALU_9771	ALU	13	48962485
SVA_umary_SVA_572	SVA	13	49425176
ALU_umary_ALU_9774	ALU	13	49468639
ALU_umary_ALU_9775	ALU	13	49548864
ALU_umary_ALU_9777	ALU	13	49599235
SVA_umary_SVA_573	SVA	13	49599235
ALU_umary_ALU_9780	ALU	13	50337953
ALU_umary_ALU_9781	ALU	13	50719624
DEL_pindel_38435	ALU	13	50977798
L1_umary_LINE1_2409	LINE1	13	51015863
SVA_umary_SVA_574	SVA	13	51161144
ALU_umary_ALU_9782	ALU	13	51401186
SVA_umary_SVA_577	SVA	13	52123839
ALU_umary_ALU_9785	ALU	13	52460751
DEL_pindel_38448	ALU	13	52469567
ALU_umary_ALU_9789	ALU	13	52859657
ALU_umary_ALU_9793	ALU	13	53481931
L1_umary_LINE1_2411	LINE1	13	53513201
ALU_umary_ALU_9794	ALU	13	53606491
SVA_umary_SVA_578	SVA	13	53965808
ALU_umary_ALU_9795	ALU	13	54032394
DEL_pindel_38479	ALU	13	54459542
L1_umary_LINE1_2414	LINE1	13	54663896
ALU_umary_ALU_9798	ALU	13	54863952
ALU_umary_ALU_9799	ALU	13	55275536
ALU_umary_ALU_9802	ALU	13	55542252
ALU_umary_ALU_9803	ALU	13	55612441
ALU_umary_ALU_9804	ALU	13	55673582
ALU_umary_ALU_9809	ALU	13	57014895
ALU_umary_ALU_9810	ALU	13	57042714
DEL_pindel_38550	ALU	13	57401366
ALU_umary_ALU_9811	ALU	13	57536227
ALU_umary_ALU_9812	ALU	13	57974207
L1_umary_LINE1_2417	LINE1	13	57982414
ALU_umary_ALU_9813	ALU	13	58046932
ALU_umary_ALU_9814	ALU	13	58158035
ALU_umary_ALU_9815	ALU	13	58187291
DEL_pindel_38570	ALU	13	58470629
ALU_umary_ALU_9819	ALU	13	58783503
ALU_umary_ALU_9820	ALU	13	58803550
ALU_umary_ALU_9823	ALU	13	59162311
ALU_umary_ALU_9825	ALU	13	59458427
ALU_umary_ALU_9827	ALU	13	59718131
ALU_umary_ALU_9829	ALU	13	59890922
L1_umary_LINE1_2419	LINE1	13	60180134
DEL_pindel_38607	ALU	13	60212027
ALU_umary_ALU_9834	ALU	13	60588338
L1_umary_LINE1_2420	LINE1	13	60647038
ALU_umary_ALU_9835	ALU	13	60758301
[truncated: 6,552 more rows]
