# Supplementary material for: Impact of polymorphic transposable elements on transcription in lymphoblastoid cell lines from public data
Source: BMC Bioinformatics. 2019 Nov 22;20(Suppl 9):495. doi: 10.1186/s12859-019-3113-x (PMC6873650; doi:10.1186/s12859-019-3113-x)
Supplement: Supplementary file 3 — Additional file 3: Table containing the significant TEV-cis-eQTLs. [file 12859_2019_3113_MOESM3_ESM.xls]

TE_ID	gene	T-statistic	P-value	FDR	slope	TE_type
DEL_pindel_45690	ENSG00000262539	26.8790136413	6.04085066196217E-95	1.22536735895562E-86	1.5126058686	ALU
DEL_pindel_45694	ENSG00000262539	25.7559475143	6.04707828182465E-90	6.13315305926675E-82	1.4385063023	ALU
SVA_umary_SVA_706	ENSG00000262539	22.9776301413	2.12639419885386E-77	8.62664611113484E-70	1.3541510631	SVA
DEL_pindel_45690	ENSG00000214401	22.5510043384	1.86409885434074E-75	5.40180754995514E-68	1.3521587099	ALU
DEL_pindel_45694	ENSG00000214401	20.5795664948	1.876644536216E-66	4.7583922524385E-59	1.2504559464	ALU
DEL_pindel_45694	ENSG00000262500	20.5604537009	2.29468738220184E-66	5.17188936625714E-59	0.2308936245	ALU
DEL_pindel_45690	ENSG00000262500	20.4245332308	9.589783681006E-66	1.94525714335953E-58	0.2379782638	ALU
SVA_umary_SVA_706	ENSG00000214401	20.3306570417	2.57465939227297E-65	4.74783159504567E-58	1.2282380953	SVA
SVA_umary_SVA_706	ENSG00000262500	17.4464271534	3.25271177239028E-52	3.88118968183151E-45	0.2084554031	SVA
BI_GS_DEL1_B4_P1099_131	ENSG00000229391	17.0698961192	1.59323572298418E-50	1.53896572906768E-43	22.2952375102	ALU
DEL_pindel_26845	ENSG00000205038	14.4578168649	4.68719968914271E-39	1.09285466784136E-32	2.2391135908	ALU
ALU_umary_ALU_5602	ENSG00000112306	-13.5892669228	2.2232208790227E-35	1.76852270554432E-29	-37.2111163132	ALU
DEL_pindel_45690	ENSG00000176681	12.9954754638	6.42286033294611E-33	3.41957167109706E-27	1.9649010551	ALU
DEL_pindel_45694	ENSG00000176681	12.5991138888	2.6525824547026E-31	1.09809779801915E-25	1.8575051693	ALU
SVA_umary_SVA_706	ENSG00000176681	12.4118575078	1.51059331405832E-30	5.51113404840249E-25	1.8157467726	SVA
ALU_umary_ALU_6806	ENSG00000221947	11.7942229958	4.28766177436224E-28	1.0078083021324E-22	0.1255848718	ALU
L1_umary_LINE1_61	ENSG00000116791	-11.0790891345	2.46504533940057E-25	3.53625610454963E-20	-8.5740474721	LINE1
BI_GS_DEL1_B4_P1099_131	ENSG00000237541	11.0770718785	2.50886905529833E-25	3.58897118957269E-20	17.8117809717	ALU
L1_umary_LINE1_2986	ENSG00000070371	10.7473158359	4.36572882055263E-24	5.06621405585188E-19	0.063200014	LINE1
ALU_umary_ALU_5939	ENSG00000229358	10.5485075144	2.3861381675177E-23	2.48725870572389E-18	0.1463776496	ALU
DEL_pindel_35469	ENSG00000256274	-10.3996636627	8.40841995765147E-23	8.06059199646018E-18	-0.0136461878	ALU
DEL_pindel_9246	ENSG00000196981	10.2343471795	3.36426364511637E-22	2.9529649016962E-17	0.1977815323	ALU
DEL_pindel_9246	ENSG00000196981	10.2343471795	3.36426364511637E-22	2.9529649016962E-17	0.1977815323	ALU
DEL_pindel_45690	ENSG00000238083	10.2312967237	3.45102020236088E-22	3.02257547800821E-17	1.7260126916	ALU
SVA_umary_SVA_706	ENSG00000238083	10.0059551122	2.23497188279554E-21	1.74234029087022E-16	1.6200163919	SVA
BI_GS_DEL1_B4_P1099_131	ENSG00000179344	-9.8879216709	5.88623763870015E-21	4.28419303389706E-16	-105.3516116709	ALU
DEL_pindel_45694	ENSG00000238083	9.8764902418	6.46257878246188E-21	4.67849239096011E-16	1.6217087143	ALU
ALU_umary_ALU_7767	ENSG00000065675	9.7197839565	2.30984955997897E-20	1.52620730469001E-15	0.6346084576	ALU
ALU_umary_ALU_3997	ENSG00000151725	-9.642282528	4.31634668670991E-20	2.71996647421353E-15	-4.6975094355	ALU
ALU_umary_ALU_5583	ENSG00000164484	-9.5608435793	8.29780115427671E-20	4.95782796386734E-15	-1.5324944831	ALU
SVA_umary_SVA_401	ENSG00000086062	-9.4481401877	2.03819555136124E-19	1.1459021347233E-14	-7.9758620857	SVA
ALU_umary_ALU_7578	ENSG00000175611	9.2426346456	1.03085938489202E-18	5.14913937833589E-14	0.6417904775	ALU
SVA_umary_SVA_615	ENSG00000183648	-9.0217813566	5.73323547427339E-18	2.52819259942178E-13	-7.5979773183	SVA
ALU_umary_ALU_5053	ENSG00000204622	8.9544450723	9.62109426000399E-18	4.09399705224303E-13	2.1097165402	ALU
DEL_pindel_19649	ENSG00000135318	-8.9518958475	9.81101191883002E-18	4.16694428044135E-13	-1.7437948219	ALU
ALU_umary_ALU_9602	ENSG00000224429	-8.9297959461	1.16209663600486E-17	4.87040515434867E-13	-0.3199686657	ALU
ALU_umary_ALU_5075	ENSG00000223534	-8.8933595252	1.5353359136363E-17	6.27899811135638E-13	-5.3468038581	ALU
ALU_umary_ALU_8559	ENSG00000149084	-8.8467881327	2.18940468149342E-17	8.66104324892783E-13	-7.1680170978	ALU
DEL_pindel_46359	ENSG00000182612	-8.8429814565	2.25371856579437E-17	8.89069717529728E-13	-0.128985424	ALU
DEL_pindel_18625	ENSG00000216901	8.8427465183	2.25774856620005E-17	8.90486333907712E-13	0.0567199287	ALU
DEL_pindel_21552	ENSG00000164916	8.7252176157	5.49626446881432E-17	2.02745913869886E-12	1.5808790419	ALU
DEL_pindel_49508	ENSG00000125885	-8.5171964651	2.60187731988778E-16	8.56233850702651E-12	-1.0054680959	ALU
ALU_umary_ALU_2337	ENSG00000228638	-8.4765480798	3.51491577340422E-16	1.12618779692421E-11	-0.4341863639	ALU
ALU_umary_ALU_599	ENSG00000227373	8.3671439423	7.85844037105295E-16	2.35850259338165E-11	1.4041241395	ALU
SVA_umary_SVA_282	ENSG00000224557	8.2507167584	1.83524403115706E-15	5.13976831857903E-11	2.4261092844	SVA
ALU_umary_ALU_7716	ENSG00000227619	8.2151790873	2.37358577924783E-15	6.50904869629331E-11	1.3426445941	ALU
ALU_umary_ALU_2337	ENSG00000172113	-8.187076691	2.90738203227602E-15	7.82166055155293E-11	-2.2492837351	ALU
DEL_pindel_35464	ENSG00000256039	8.1320431097	4.31921177778376E-15	1.11652654857704E-10	2.764336351	ALU
ALU_umary_ALU_9228	ENSG00000257303	-8.0344868918	8.67159543823498E-15	2.11139788298603E-10	-0.9925737719	ALU
ALU_umary_ALU_3989	ENSG00000218336	7.9891035036	1.19680102453541E-14	2.83275711077424E-10	0.9853478842	ALU
ALU_umary_ALU_7767	ENSG00000237943	7.9840772451	1.24017672892906E-14	2.92552515619973E-10	1.224738299	ALU
ALU_umary_ALU_818	ENSG00000162817	7.9675954304	1.39359113762576E-14	3.24813895708088E-10	1.7497231416	ALU
ALU_umary_ALU_10654	ENSG00000166140	-7.9607264126	1.46292806288994E-14	3.39337116491526E-10	-1.8799036308	ALU
ALU_umary_ALU_11754	ENSG00000197563	-7.9489053627	1.59031241499643E-14	3.65997072122953E-10	-0.3280610327	ALU
ALU_umary_ALU_5888	ENSG00000169193	7.8861049435	2.47435736483448E-14	5.45797659796617E-10	1.660648645	ALU
SVA_umary_SVA_452	ENSG00000156510	7.8654134628	2.86071702284235E-14	6.23897813917722E-10	0.0243387249	SVA
ALU_umary_ALU_5075	ENSG00000179344	-7.8589962833	2.99221645844261E-14	6.50199892159806E-10	-184.4003837274	ALU
ALU_umary_ALU_11979	ENSG00000221923	7.7141983087	8.19066672851259E-14	1.62568563203514E-09	1.4794200245	ALU
L1_umary_LINE1_477	ENSG00000151690	-7.6733366373	1.08556760377954E-13	2.09897949187719E-09	-1.282642345	LINE1
ALU_umary_ALU_5072	ENSG00000198502	-7.5871699286	1.95916271962994E-13	3.58764879259843E-09	-80.2340499938	ALU
ALU_umary_ALU_7420	ENSG00000137054	-7.5746498312	2.13378268611033E-13	3.87737200319004E-09	-1.6927940771	ALU
BI_GS_DEL1_B4_P1099_131	ENSG00000232629	7.5216814928	3.05859003532959E-13	5.35911953414076E-09	2.6539331027	ALU
DEL_pindel_47155	ENSG00000101638	-7.4973000175	3.60766627951757E-13	6.21489290561956E-09	-0.1657589397	ALU
ALU_umary_ALU_11997	ENSG00000196867	7.4932879272	3.70688614081056E-13	6.36689308365171E-09	0.1843221875	ALU
BI_GS_DEL1_B4_P1099_131	ENSG00000196735	-7.395665988	7.14931141697819E-13	1.15224463723371E-08	-73.1518011047	ALU
ALU_umary_ALU_6236	ENSG00000166448	7.3699972569	8.48801717712706E-13	1.34723576640191E-08	0.3673438689	ALU
SVA_umary_SVA_278	ENSG00000234745	7.3468543601	9.9048349138234E-13	1.54705804627991E-08	0.8297965813	SVA
DEL_pindel_11600	ENSG00000121895	-7.3421191868	1.02222098275406E-12	1.58940884357948E-08	-1.994857796	ALU
SVA_umary_SVA_705	ENSG00000214425	-7.2550214124	1.82101257446555E-12	2.6784614136203E-08	-0.1625670148	SVA
ALU_umary_ALU_9777	ENSG00000152213	-7.2287062715	2.16588715663999E-12	3.13078690611443E-08	-0.3262497214	ALU
ALU_umary_ALU_970	ENSG00000234171	-7.2067017682	2.50300593778818E-12	3.56049649317996E-08	-0.6093438828	ALU
ALU_umary_ALU_10670	ENSG00000259520	7.199102668	2.63102431397064E-12	3.719952053411E-08	0.0892913096	ALU
L1_umary_LINE1_3058	ENSG00000227486	-7.1106636408	4.6878016692236E-12	6.23667390810194E-08	-0.2443904317	LINE1
ALU_umary_ALU_2337	ENSG00000229759	7.0918249681	5.29783947512032E-12	6.94487463483459E-08	0.3203701369	ALU
ALU_umary_ALU_12145	ENSG00000214078	-7.068676303	6.15512670789588E-12	7.94494363158766E-08	-29.3088294589	ALU
SVA_umary_SVA_282	ENSG00000231389	-7.0677431524	6.19240572980143E-12	7.98493308006364E-08	-94.5468567797	SVA
ALU_umary_ALU_5053	ENSG00000235821	7.0648719049	6.3085091527225E-12	8.11555703442207E-08	0.0726600379	ALU
SVA_umary_SVA_704	ENSG00000214425	-7.0105556517	8.95506400001311E-12	1.11189708833278E-07	-0.1700140444	SVA
DEL_pindel_9949	ENSG00000243150	-6.9579899266	1.25445207426007E-11	1.50257819081761E-07	-0.1941741103	ALU
DEL_pindel_9949	ENSG00000243150	-6.9579899266	1.25445207426007E-11	1.50257819081761E-07	-0.1941741103	ALU
DEL_pindel_52594	ENSG00000167074	-6.9301882621	1.49808220178427E-11	1.76254981571081E-07	-0.2394005707	ALU
ALU_umary_ALU_2322	ENSG00000160746	6.8761409566	2.11206583321638E-11	2.39437680725828E-07	7.8906369004	ALU
ALU_umary_ALU_11509	ENSG00000082397	6.7998927126	3.41685509130322E-11	3.67872304646113E-07	0.6226700847	ALU
SVA_umary_SVA_764	ENSG00000204666	6.772269904	4.06321144933141E-11	4.29208732807837E-07	0.2158436983	SVA
ALU_umary_ALU_3295	ENSG00000128039	6.746859789	4.76295082329874E-11	4.9429522042793E-07	0.5031336984	ALU
BI_GS_DEL1_B4_P1099_131	ENSG00000223534	-6.6934285822	6.64239921635038E-11	0.000000664	-1.9572618842	ALU
ALU_umary_ALU_47	ENSG00000228549	6.6461682504	8.89914857269271E-11	8.61818011303615E-07	0.3244676589	ALU
SVA_umary_SVA_203	ENSG00000250312	6.626110227	1.00704239867576E-10	9.61657801481191E-07	0.5317397763	SVA
BI_GS_DEL1_B4_P1099_174	ENSG00000204267	6.6237144164	1.02200583206911E-10	9.74295681458239E-07	3.4683658047	ALU
ALU_umary_ALU_8622	ENSG00000255320	6.6215344399	1.03581061180764E-10	9.8613274321524E-07	0.1410596003	ALU
ALU_umary_ALU_9234	ENSG00000166896	6.6060496617	1.1392722545103E-10	1.07138505433561E-06	1.0292285572	ALU
ALU_umary_ALU_11674	ENSG00000167220	6.491752961	2.28813495639367E-10	1.97909214053631E-06	1.7038028988	ALU
ALU_umary_ALU_884	ENSG00000230628	-6.38074258	4.46332509048131E-10	3.56431364968701E-06	-0.1676852118	ALU
ALU_umary_ALU_11197	ENSG00000261996	6.35911593	5.07845362124443E-10	3.9928223943559E-06	0.1453693054	ALU
ALU_umary_ALU_10401	ENSG00000119718	6.2884302577	7.72600984839902E-10	5.75474704678262E-06	1.706073406	ALU
ALU_umary_ALU_6074	ENSG00000227986	6.2763316193	8.29819372329423E-10	6.12206664888373E-06	0.1401571608	ALU
ALU_umary_ALU_4218	ENSG00000250155	-6.2747502132	8.3759826745517E-10	6.17159995154331E-06	-2.2370301159	ALU
ALU_umary_ALU_1256	ENSG00000115902	-6.2545300898	9.43575539963326E-10	6.85731225274056E-06	-2.9665743788	ALU
ALU_umary_ALU_5065	ENSG00000196126	6.2234980772	1.13220907468364E-09	8.04318178325758E-06	106.610773236	ALU
SVA_umary_SVA_532	ENSG00000111254	-6.196897905	1.32289166701887E-09	9.20279743835728E-06	-0.3745649063	SVA
ALU_umary_ALU_2162	ENSG00000131389	6.1904002482	1.37404679811259E-09	9.51428661124472E-06	6.8921398906	ALU
ALU_umary_ALU_11997	ENSG00000197016	6.099406931	2.3297231470377E-09	1.50521383780239E-05	0.1846748179	ALU
SVA_umary_SVA_280	ENSG00000198502	-6.0598316779	2.92542700557809E-09	1.83469444433122E-05	-58.4292925771	SVA
ALU_umary_ALU_12543	ENSG00000169084	6.0533532863	0.000000003	1.89507246164051E-05	7.66675461	ALU
DEL_pindel_35469	ENSG00000255374	-6.0334683575	3.40233375625901E-09	2.09054793517846E-05	-0.0064437713	ALU
ALU_umary_ALU_7716	ENSG00000107130	5.9869748133	4.434941990081E-09	2.62385197585687E-05	0.2321594978	ALU
DEL_pindel_15928	ENSG00000228716	5.9792222219	4.63460647303342E-09	2.72418195965071E-05	2.3499923531	ALU
ALU_umary_ALU_5075	ENSG00000196735	-5.9690291136	4.91052705398607E-09	2.86313540455906E-05	-128.0876297874	ALU
ALU_umary_ALU_6084	ENSG00000230583	-5.9255240246	6.27965636505219E-09	3.54002817136678E-05	-0.9227024137	ALU
DEL_pindel_18625	ENSG00000187987	5.870810567	8.53827103761328E-09	0.000046091	0.0883214132	ALU
DEL_pindel_45690	ENSG00000120088	5.852247686	9.47140829329456E-09	5.03787778518787E-05	0.8617308616	ALU
ALU_umary_ALU_5072	ENSG00000229391	-5.775057023	1.45375722158892E-08	7.27943797479293E-05	-18.8442688325	ALU
DEL_pindel_45690	ENSG00000260075	5.7288456507	1.87471503074382E-08	9.02506137606837E-05	0.6620225735	ALU
ALU_umary_ALU_5075	ENSG00000196126	-5.7202489014	1.96517864635515E-08	9.39777124932681E-05	-119.4904964642	ALU
ALU_umary_ALU_7582	ENSG00000188152	5.7184709224	1.98441212354632E-08	9.47334006729996E-05	0.0787036714	ALU
SVA_umary_SVA_438	ENSG00000148483	5.7080338912	0.000000021	9.94504991752025E-05	0.010323019	SVA
ALU_umary_ALU_47	ENSG00000159363	5.6989362905	2.20818250701382E-08	0.0001038132	2.3317971371	ALU
ALU_umary_ALU_9236	ENSG00000166896	5.6906443589	2.31043095592733E-08	0.0001078578	0.9210963586	ALU
ALU_umary_ALU_818	ENSG00000117791	5.6819408149	2.42271275054555E-08	0.0001122649	2.5274107316	ALU
DEL_pindel_39797	ENSG00000092098	5.6729081757	2.54485534018096E-08	0.0001170053	42.3844676073	ALU
ALU_umary_ALU_5796	ENSG00000003147	5.6401905417	3.03952726466966E-08	0.0001358208	5.0707194999	ALU
DEL_pindel_22150	ENSG00000154678	5.6360359038	3.10868078457573E-08	0.0001384595	1.3557508008	ALU
DEL_pindel_37165	ENSG00000214198	-5.6344401491	3.13564702056777E-08	0.0001394554	-0.3142415487	ALU
ALU_umary_ALU_8372	ENSG00000175356	5.6050536256	3.67493877614063E-08	0.0001592807	0.1194788908	ALU
SVA_umary_SVA_706	ENSG00000120088	5.5694801794	4.44930421375234E-08	0.0001872269	0.7864471529	SVA
SVA_umary_SVA_706	ENSG00000260075	5.5348911225	5.35332819322467E-08	0.0002188973	0.6126938048	SVA
L1_umary_LINE1_464	ENSG00000061676	5.5279289722	5.55576630643994E-08	0.0002258003	2.8589726426	LINE1
ALU_umary_ALU_10302	ENSG00000139921	5.5128004816	6.021648473652E-08	0.0002416508	1.8516311793	ALU
ALU_umary_ALU_5939	ENSG00000237004	5.490324427	6.78465092202227E-08	0.0002668227	0.0669483296	ALU
SVA_umary_SVA_714	ENSG00000136485	5.4869326604	6.90766515726505E-08	0.00027081	7.9250658445	SVA
ALU_umary_ALU_2305	ENSG00000168314	5.4448272169	8.62739944988175E-08	0.0003264879	0.1236426439	ALU
DEL_pindel_18709	ENSG00000179344	-5.4307374651	9.29078608646765E-08	0.0003475915	-87.1154397277	ALU
ALU_umary_ALU_1844	ENSG00000204262	5.420108927	9.82373507108604E-08	0.0003644252	0.2050180522	ALU
DEL_pindel_45694	ENSG00000120088	5.3627746884	1.32520072852014E-07	0.0004671836	0.7679986112	ALU
L1_umary_LINE1_769	ENSG00000236297	5.3594151779	1.34854135442004E-07	0.0004738309	0.1010684752	LINE1
ALU_umary_ALU_3071	ENSG00000152953	5.3430977863	1.46770315835976E-07	0.0005084818	3.0383683108	ALU
ALU_umary_ALU_5072	ENSG00000237541	-5.331413628	1.55924382418489E-07	0.0005347756	-18.8881712672	ALU
ALU_umary_ALU_10832	ENSG00000136378	5.2740710393	2.0950041641542E-07	0.0006812191	0.2641219281	ALU
DEL_pindel_45694	ENSG00000260075	5.2682312866	2.1586595306248E-07	0.0006979492	0.5918389958	ALU
SVA_umary_SVA_450	ENSG00000122912	5.2568648532	2.28797828743028E-07	0.0007315833	0.6177557398	SVA
ALU_umary_ALU_8655	ENSG00000118369	5.2562707785	2.2949398351664E-07	0.0007334046	1.0541805784	ALU
L1_umary_LINE1_1537	ENSG00000198822	5.2552755603	2.30664814564721E-07	0.0007365893	0.3619591647	LINE1
ALU_umary_ALU_8639	ENSG00000175581	5.2540320055	2.32135943525312E-07	0.0007404595	3.2226938336	ALU
L1_umary_LINE1_2162	ENSG00000149212	5.2483598717	0.000000239	0.0007584887	1.7928909843	LINE1
ALU_umary_ALU_9000	ENSG00000212124	5.2346400831	2.56288124708656E-07	0.0008027304	0.096194729	ALU
ALU_umary_ALU_5079	ENSG00000198502	-5.2278857956	2.6525897086918E-07	0.000825627	-40.9011264758	ALU
DEL_pindel_43061	ENSG00000259583	-5.2170893611	2.80233902470063E-07	0.0008632722	-0.2055918982	ALU
ALU_umary_ALU_5039	ENSG00000261584	-5.2149063755	2.83359792306944E-07	0.0008713769	-0.1056696452	ALU
ALU_umary_ALU_6178	ENSG00000182165	-5.2083529385	2.9294818868595E-07	0.0008950013	-2.2379790999	ALU
ALU_umary_ALU_454	ENSG00000143079	-5.1858126306	3.28387004564946E-07	0.0009819314	-0.4494576778	ALU
ALU_umary_ALU_5079	ENSG00000204267	5.1657887155	3.63325592788815E-07	0.0010665621	3.4212542509	ALU
ALU_umary_ALU_11371	ENSG00000153933	-5.1276254545	4.40145567858264E-07	0.0012477413	-0.4685832947	ALU
DEL_pindel_47157	ENSG00000167216	-5.1244360613	4.47234110575728E-07	0.0012635628	-0.1195621088	ALU
ALU_umary_ALU_9228	ENSG00000176422	5.1170316156	4.64119411148694E-07	0.0013018578	1.8049768288	ALU
ALU_umary_ALU_12145	ENSG00000224497	5.1142955048	4.70513710576188E-07	0.0013160631	0.1143839463	ALU
ALU_umary_ALU_8182	ENSG00000138185	5.0695623621	0.000000588	0.0015751221	7.2517968613	ALU
ALU_umary_ALU_5075	ENSG00000198502	-5.064975113	6.0150874545906E-07	0.0016040967	-58.5780594204	ALU
ALU_umary_ALU_11321	ENSG00000186860	5.06038677	6.15350065590683E-07	0.0016337933	3.7971478471	ALU
ALU_umary_ALU_11400	ENSG00000108592	5.0435635074	6.68783334177439E-07	0.0017468264	1.1847204681	ALU
SVA_umary_SVA_705	ENSG00000120088	4.9853024617	8.90747795778493E-07	0.0021960616	0.9142273646	SVA
ALU_umary_ALU_10302	ENSG00000100505	4.980367963	9.12519182817318E-07	0.0022383923	0.1082750468	ALU
ALU_umary_ALU_8180	ENSG00000107443	4.9798747569	9.14723292395671E-07	0.0022427955	0.8328197994	ALU
ALU_umary_ALU_8653	ENSG00000118369	4.9520585799	1.04771186424999E-06	0.0024974453	2.2078335219	ALU
ALU_umary_ALU_9483	ENSG00000111696	4.9206670166	1.2202353032045E-06	0.0028214831	1.4635451724	ALU
ALU_umary_ALU_5055	ENSG00000204622	-4.9093583236	1.28886435091837E-06	0.002944592	-1.4371320623	ALU
ALU_umary_ALU_5055	ENSG00000227766	-4.8940832175	1.38750287409241E-06	0.0031229949	-19.8566878317	ALU
SVA_umary_SVA_624	ENSG00000259845	4.8853108019	1.44740251814888E-06	0.0032293656	0.151746276	SVA
ALU_umary_ALU_9603	ENSG00000224429	-4.881772557	1.47226181584076E-06	0.0032729504	-0.3056841516	ALU
ALU_umary_ALU_10604	ENSG00000261375	4.8752599962	1.51909931559698E-06	0.0033542455	0.1773682543	ALU
ALU_umary_ALU_3802	ENSG00000164168	-4.869813135	1.55937330256704E-06	0.0034229774	-3.2466083928	ALU
L1_umary_LINE1_576	ENSG00000144674	4.8671538031	1.57940863225405E-06	0.0034577894	8.8559088448	LINE1
ALU_umary_ALU_8371	ENSG00000254860	4.8611471583	1.62558046603333E-06	0.0035382138	0.1034269541	ALU
ALU_umary_ALU_11236	ENSG00000141027	4.8566249447	1.66119800477197E-06	0.0035986323	20.3329024356	ALU
ALU_umary_ALU_7643	ENSG00000070061	-4.8545251993	0.000001678	0.0036270205	-0.7184504553	ALU
ALU_umary_ALU_8084	ENSG00000166295	-4.8511989369	1.70492780633826E-06	0.0036730836	-19.6810056337	ALU
L1_umary_LINE1_353	ENSG00000183281	4.8443471281	1.7617364355878E-06	0.0037681376	0.1704631247	LINE1
DEL_pindel_42076	ENSG00000104093	-4.8405731968	1.7938012987882E-06	0.0038207667	-1.2757136263	ALU
ALU_umary_ALU_8958	ENSG00000256988	4.8279266598	1.90540536481725E-06	0.0040060263	0.0424912422	ALU
ALU_umary_ALU_140	ENSG00000173660	4.8231740848	1.94905268055098E-06	0.004078853	41.6566674178	ALU
ALU_umary_ALU_9517	ENSG00000198270	4.8041714672	2.13339978369886E-06	0.0043791197	0.4015436415	ALU
DEL_pindel_45690	ENSG00000261575	4.8008425886	2.16737776581603E-06	0.0044330741	0.0466207568	ALU
ALU_umary_ALU_769	ENSG00000198468	4.7982066965	2.19465175792439E-06	0.0044768967	8.3601794821	ALU
L1_umary_LINE1_3149	ENSG00000185973	-4.7959486324	2.21827904417073E-06	0.004514335	-0.3147326769	LINE1
ALU_umary_ALU_9922	ENSG00000102554	4.7760510504	2.43734761385792E-06	0.0048586668	1.2340570539	ALU
ALU_umary_ALU_8956	ENSG00000111254	-4.7728234959	2.47479208256698E-06	0.0049158209	-0.320273166	ALU
L1_umary_LINE1_2162	ENSG00000245552	4.761776779	2.60719002955607E-06	0.0051201988	0.3116149942	LINE1
DEL_pindel_580	ENSG00000234329	4.7572481772	2.66341544658462E-06	0.005207126	0.057299163	ALU
DEL_pindel_580	ENSG00000234329	4.7572481772	2.66341544658462E-06	0.005207126	0.057299163	ALU
ALU_umary_ALU_2565	ENSG00000206535	-4.7552120748	2.68907376382791E-06	0.0052466702	-0.1091232774	ALU
ALU_umary_ALU_9594	ENSG00000236834	4.7469116805	2.79615737599575E-06	0.0054092435	0.1991683278	ALU
ALU_umary_ALU_3039	ENSG00000229155	4.7402762564	2.88470268745614E-06	0.0055422166	0.1556040184	ALU
ALU_umary_ALU_8581	ENSG00000181903	4.7324756073	2.99225109427809E-06	0.0057017522	0.223917449	ALU
ALU_umary_ALU_12507	ENSG00000128285	4.7200999414	3.17083677554725E-06	0.005964227	0.1563211819	ALU
SVA_umary_SVA_767	ENSG00000198300	4.704479387	3.41092931237509E-06	0.0063155143	0.2626918459	SVA
DEL_pindel_48774	ENSG00000226025	4.6997546317	3.48693217601684E-06	0.0064243373	0.658366558	ALU
DEL_pindel_18709	ENSG00000229391	4.6908285678	0.000003635	0.0066321677	10.841308678	ALU
ALU_umary_ALU_3482	ENSG00000163644	4.6830958853	3.76812130296288E-06	0.006817627	10.176152264	ALU
ALU_umary_ALU_769	ENSG00000117691	4.6735368189	3.93919040175878E-06	0.0070506062	10.4715110699	ALU
DEL_pindel_50345	ENSG00000224635	4.6661718877	4.07606266920404E-06	0.0072349416	0.0512500582	ALU
ALU_umary_ALU_12001	ENSG00000105146	4.6536632218	4.31907084045545E-06	0.0075645185	0.1466290025	ALU
ALU_umary_ALU_11171	ENSG00000259877	-4.6503773156	4.38518130350429E-06	0.0076536292	-0.1137018342	ALU
BI_GS_DEL1_B4_P1099_131	ENSG00000196301	4.6444738729	4.50640661066527E-06	0.0078127079	0.1092628018	ALU
ALU_umary_ALU_3827	ENSG00000231841	-4.6422669805	4.55254645079256E-06	0.0078723804	-6.9272348987	ALU
ALU_umary_ALU_12825	ENSG00000197021	4.6352535278	4.7022118611163E-06	0.0080694805	5.0565658342	ALU
ALU_umary_ALU_5053	ENSG00000204632	4.6316763787	4.78035728663243E-06	0.0081722665	3.8536259717	ALU
DEL_pindel_4252	ENSG00000135951	4.6276189217	4.87050619255382E-06	0.0082890762	0.2638463498	ALU
DEL_pindel_4252	ENSG00000135951	4.6276189217	4.87050619255382E-06	0.0082890762	0.2638463498	ALU
ALU_umary_ALU_107	ENSG00000196449	4.6233227481	4.96773896640355E-06	0.0084105938	1.1672273296	ALU
ALU_umary_ALU_9345	ENSG00000257497	-4.6167386221	5.12038237228751E-06	0.0086016436	-0.1597719524	ALU
ALU_umary_ALU_8988	ENSG00000184293	4.610157155	5.27746251636939E-06	0.0088001882	4.7842585647	ALU
ALU_umary_ALU_11333	ENSG00000141293	-4.6082671223	5.32342097911553E-06	0.0088585459	-2.1701701403	ALU
DEL_pindel_31296	ENSG00000138346	-4.6065103952	5.36648254111726E-06	0.0089122178	-0.7849845543	ALU
DEL_pindel_26631	ENSG00000104341	-4.5983656982	5.57053867216201E-06	0.0091648842	-2.1135049777	ALU
ALU_umary_ALU_8748	ENSG00000234106	4.5982490684	5.57351413650569E-06	0.0091683667	9.5587391347	ALU
ALU_umary_ALU_5063	ENSG00000204516	-4.5908436776	5.76559858868495E-06	0.0094086542	-1.6951022148	ALU
ALU_umary_ALU_10654	ENSG00000259536	4.5851428244	5.91778485554444E-06	0.0096004659	0.7038448056	ALU
ALU_umary_ALU_12536	ENSG00000226954	4.5840580811	5.94717602907928E-06	0.0096364394	0.0098512293	ALU
ALU_umary_ALU_818	ENSG00000186205	4.5546097012	6.80081253168212E-06	0.0106607565	0.2513000802	ALU
ALU_umary_ALU_9769	ENSG00000152207	4.5406573521	7.24519490476916E-06	0.0111804349	0.131750036	ALU
ALU_umary_ALU_556	ENSG00000143228	-4.5180136199	8.02627428638885E-06	0.0120746999	-1.2247328607	ALU
ALU_umary_ALU_9298	ENSG00000251301	4.5143407259	8.16034978531911E-06	0.0122263496	4.7401929476	ALU
L1_umary_LINE1_1642	ENSG00000147459	4.5026982053	8.59969334937596E-06	0.0127199976	2.1229825657	LINE1
ALU_umary_ALU_11946	ENSG00000196381	-4.4966772302	8.83571161100885E-06	0.0129768565	-0.0263438939	ALU
ALU_umary_ALU_6083	ENSG00000229180	4.4955933029	8.87885534697991E-06	0.0130240827	0.108058219	ALU
ALU_umary_ALU_11105	ENSG00000261777	4.4904808095	9.0850864623124E-06	0.0132539406	0.3366358796	ALU
ALU_umary_ALU_5071	ENSG00000237541	4.4884625081	9.1677598456364E-06	0.0133450851	32.038382042	ALU
ALU_umary_ALU_8371	ENSG00000166444	-4.4877402311	9.19752051611085E-06	0.013377232	-0.2974214469	ALU
DEL_pindel_28408	ENSG00000227388	-4.4824527073	9.41822551988708E-06	0.0136160696	-0.0992113392	ALU
ALU_umary_ALU_10597	ENSG00000259845	4.477691479	9.62129907940975E-06	0.0138316792	0.1581378542	ALU
ALU_umary_ALU_5132	ENSG00000196284	-4.4723499234	9.85411943575357E-06	0.0140850284	-0.2129047002	ALU
ALU_umary_ALU_8410	ENSG00000166796	4.4642838687	0.000010216	0.0144665367	1.0782415926	ALU
ALU_umary_ALU_10963	ENSG00000182108	-4.4536508949	1.07124273763962E-05	0.0149753408	-0.7788176055	ALU
ALU_umary_ALU_5075	ENSG00000232629	4.449120155	1.09309277833377E-05	0.0152037793	3.4702718572	ALU
L1_umary_LINE1_216	ENSG00000136643	4.447667905	1.10018633557805E-05	0.0152781388	1.7299228373	LINE1
ALU_umary_ALU_4405	ENSG00000132837	4.4460169442	0.000011083	0.0153609322	0.1634487514	ALU
ALU_umary_ALU_6492	ENSG00000106560	4.4392669803	1.14209426954491E-05	0.0157045694	10.8131809051	ALU
DEL_pindel_8035	ENSG00000168268	-4.435032882	1.16379135434927E-05	0.0159196824	-6.0430118624	ALU
DEL_pindel_8035	ENSG00000168268	-4.435032882	1.16379135434927E-05	0.0159196824	-6.0430118624	ALU
ALU_umary_ALU_3058	ENSG00000250312	4.4343104976	1.1675323238038E-05	0.0159589098	0.4636035402	ALU
DEL_pindel_25821	ENSG00000137547	-4.4209350483	1.23891550495722E-05	0.0166639087	-2.478788275	ALU
ALU_umary_ALU_10819	ENSG00000159556	-4.4009490986	1.35341578216076E-05	0.0177804894	-0.2813646526	ALU
SVA_umary_SVA_706	ENSG00000120071	4.3778111994	1.49862918710973E-05	0.0191491129	1.110406735	SVA
ALU_umary_ALU_5694	ENSG00000219395	4.3724736029	1.53418403904585E-05	0.0194767734	0.9071899939	ALU
ALU_umary_ALU_3474	ENSG00000138639	4.3645021208	1.58879000499427E-05	0.0199731653	0.4775414381	ALU
ALU_umary_ALU_12149	ENSG00000080839	4.3572108804	1.64036002786795E-05	0.0204438353	2.9827289717	ALU
L1_umary_LINE1_357	ENSG00000172005	4.3554422382	1.65310855699138E-05	0.0205598976	19.0710615166	LINE1
ALU_umary_ALU_5060	ENSG00000137310	4.3489689772	1.70058120385692E-05	0.0209904766	2.3588698398	ALU
ALU_umary_ALU_6805	ENSG00000221947	-4.3423590143	0.000017504	0.0214407491	-0.0781743321	ALU
DEL_pindel_18709	ENSG00000196301	4.342038251	1.75285280692279E-05	0.0214621189	0.1441397164	ALU
ALU_umary_ALU_12583	ENSG00000130150	-4.3313059224	1.83683845083553E-05	0.0221977644	-0.5823583029	ALU
ALU_umary_ALU_2164	ENSG00000131370	4.3284451907	1.85986624045145E-05	0.0224037842	10.2652126001	ALU
ALU_umary_ALU_5500	ENSG00000111816	4.3138558565	1.98166144426085E-05	0.0234591858	0.1506184298	ALU
DEL_pindel_18709	ENSG00000237541	4.3088480826	0.000020252	0.0238237499	10.7961454647	ALU
ALU_umary_ALU_3274	ENSG00000248254	-4.3087315482	2.02622118438002E-05	0.0238322014	-0.1116165908	ALU
SVA_umary_SVA_108	ENSG00000237638	-4.3083177076	2.02986132016716E-05	0.0238632549	-0.3101160907	SVA
L1_umary_LINE1_3090	ENSG00000215089	4.3045544978	2.06325043403201E-05	0.024138826	0.2203493742	LINE1
ALU_umary_ALU_6957	ENSG00000197275	4.3019875182	2.08632631411675E-05	0.024330053	2.560987936	ALU
DEL_pindel_45694	ENSG00000120071	4.2983238715	2.11968813855269E-05	0.024599937	1.1038849274	ALU
DEL_pindel_31296	ENSG00000122912	4.2982479024	2.12038529061471E-05	0.024604436	0.2876192329	ALU
DEL_pindel_29376	ENSG00000157653	4.2925784306	2.17303544458762E-05	0.0250453604	0.0583227401	ALU
ALU_umary_ALU_8864	ENSG00000137731	4.2903774358	2.19380978912018E-05	0.0252151665	4.0888688674	ALU
DEL_pindel_40234	ENSG00000165502	4.2877354613	0.00002219	0.025420543	12.1638837356	ALU
ALU_umary_ALU_3295	ENSG00000249700	4.2875631476	2.22064920380268E-05	0.0254328608	0.0405258845	ALU
ALU_umary_ALU_5888	ENSG00000188732	4.2871420558	2.2246919609739E-05	0.0254655065	0.5559127563	ALU
DEL_pindel_52594	ENSG00000100417	4.2792771997	0.000023015	0.0260983028	0.9005124011	ALU
ALU_umary_ALU_2164	ENSG00000224660	4.2752158706	2.34215375750161E-05	0.0264288625	1.1089074509	ALU
DEL_pindel_45694	ENSG00000261575	4.2589419384	2.51202178870133E-05	0.0277835376	0.0402042818	ALU
ALU_umary_ALU_3442	ENSG00000236530	-4.2578025995	2.52434464874744E-05	0.0278775858	-1.3660770842	ALU
DEL_pindel_91	ENSG00000157873	4.2576911131	2.52555355747358E-05	0.0278871295	5.7924439948	ALU
ALU_umary_ALU_6236	ENSG00000106244	4.2563445845	0.000025402	0.0280017377	26.6986393506	ALU
ALU_umary_ALU_469	ENSG00000203865	4.2449372425	2.6675584675013E-05	0.0289777449	0.3270515527	ALU
ALU_umary_ALU_10870	ENSG00000140519	4.2430543468	2.68915784191053E-05	0.029145497	0.0672648558	ALU
SVA_umary_SVA_759	ENSG00000176222	-4.2420760018	2.70044656789769E-05	0.0292334312	-0.3300116279	SVA
SVA_umary_SVA_438	ENSG00000165996	4.2300599776	2.84283486191869E-05	0.0303168596	0.4462598361	SVA
L1_umary_LINE1_1280	ENSG00000223534	-4.2236528094	2.92165816940546E-05	0.0309036765	-4.3670380671	LINE1
L1_umary_LINE1_477	ENSG00000233654	-4.2227038297	2.93350862693227E-05	0.0309949216	-0.0518615446	LINE1
ALU_umary_ALU_10125	ENSG00000169062	4.2208723183	2.95650950582579E-05	0.0311660296	1.0083679087	ALU
ALU_umary_ALU_8299	ENSG00000258539	4.2190135328	2.98002870315154E-05	0.0313419625	1.7414435492	ALU
SVA_umary_SVA_765	ENSG00000204666	4.2164144802	3.01321383401733E-05	0.0315894366	0.1261002802	SVA
ALU_umary_ALU_11979	ENSG00000197608	-4.21615952	3.01648812261871E-05	0.0316151031	-0.3496537287	ALU
SVA_umary_SVA_476	ENSG00000089876	4.2138908082	3.0457735074465E-05	0.0318260036	2.4731678196	SVA
DEL_pindel_1315	ENSG00000116815	4.2104096128	3.09123784183858E-05	0.0321605841	3.5345818668	ALU
ALU_umary_ALU_8620	ENSG00000172803	4.2087897543	3.11261308311189E-05	0.0323126988	0.1797835132	ALU
DEL_pindel_1701	ENSG00000116679	4.2033215561	3.18581567545441E-05	0.0328448657	2.200748087	ALU
DEL_pindel_1701	ENSG00000116679	4.2033215561	3.18581567545441E-05	0.0328448657	2.200748087	ALU
ALU_umary_ALU_2333	ENSG00000164048	-4.1947379513	3.30404402170778E-05	0.033695731	-1.0552287414	ALU
ALU_umary_ALU_4027	ENSG00000153404	4.1943656895	3.30926492670399E-05	0.0337320164	0.0349858597	ALU
ALU_umary_ALU_5730	ENSG00000146453	4.1906682936	3.36154893760967E-05	0.0340996024	1.7915807718	ALU
ALU_umary_ALU_12825	ENSG00000197620	4.1899049702	3.37244052443126E-05	0.0341782957	2.974307028	ALU
SVA_umary_SVA_79	ENSG00000186197	-4.1745020307	3.59954096425962E-05	0.0357654545	-0.3042943601	SVA
ALU_umary_ALU_5053	ENSG00000176998	4.1692905991	3.67962391952144E-05	0.0363198333	0.1314301501	ALU
ALU_umary_ALU_6087	ENSG00000230583	-4.1616636554	3.79989145713905E-05	0.0371262147	-0.7744827601	ALU
ALU_umary_ALU_5065	ENSG00000229391	4.1597627083	3.83044483378327E-05	0.0373278227	12.0577486327	ALU
ALU_umary_ALU_12825	ENSG00000010404	4.1596936339	3.83155944008416E-05	0.0373359941	4.2220379246	ALU
ALU_umary_ALU_11879	ENSG00000198342	4.1580202429	3.85865639631591E-05	0.037517852	0.576393173	ALU
SVA_umary_SVA_698	ENSG00000108576	4.1574459086	0.00003868	0.0375811246	0.4776185479	SVA
ALU_umary_ALU_6079	ENSG00000234338	4.1547951468	0.000039114	0.0378612265	0.4443710754	ALU
ALU_umary_ALU_7853	ENSG00000185875	4.1518344392	3.9604149933812E-05	0.0381867511	0.3435822399	ALU
ALU_umary_ALU_12782	ENSG00000230916	4.1515888004	3.96450812819253E-05	0.0382131855	7.1444982204	ALU
DEL_pindel_46918	ENSG00000166974	4.1507254153	3.97892690072581E-05	0.0383089768	0.9802813444	ALU
ALU_umary_ALU_4104	ENSG00000249485	-4.1418329437	4.13036862511167E-05	0.039314655	-4.9512936896	ALU
DEL_pindel_45690	ENSG00000120071	4.1396555025	4.16827898068819E-05	0.0395712757	1.1010914454	ALU
ALU_umary_ALU_5314	ENSG00000146243	4.1373551358	4.20868927453599E-05	0.0398331145	0.1725893122	ALU
SVA_umary_SVA_452	ENSG00000165730	4.1285335324	4.36714182815497E-05	0.0408854447	0.0379344206	SVA
ALU_umary_ALU_11236	ENSG00000170425	4.1257788763	4.4177730026555E-05	0.0412099319	0.9574247751	ALU
ALU_umary_ALU_8566	ENSG00000172247	4.1193310002	4.53847959725587E-05	0.0419902923	0.0194545007	ALU
ALU_umary_ALU_1903	ENSG00000119042	4.1037577841	4.84309221221667E-05	0.0439124913	0.0283038539	ALU
SVA_umary_SVA_108	ENSG00000115902	-4.1018654526	0.000048814	0.0441572347	-3.549052131	SVA
ALU_umary_ALU_6456	ENSG00000106123	4.0970432816	4.98034263880664E-05	0.0447654749	0.0925014148	ALU
ALU_umary_ALU_11162	ENSG00000250685	4.0961510681	4.99885632990544E-05	0.0448782722	0.1166493056	ALU
ALU_umary_ALU_5916	ENSG00000233429	4.0946538162	5.03007191789116E-05	0.0450689551	0.381886519	ALU
L1_umary_LINE1_374	ENSG00000153201	4.0900179544	0.000051279	0.0456651398	3.1808277443	LINE1
ALU_umary_ALU_3920	ENSG00000129116	4.0882146752	5.16644436940871E-05	0.0459064175	0.8573536313	ALU
ALU_umary_ALU_12680	ENSG00000050030	4.0858116483	5.21823243609957E-05	0.0462215779	0.3186793495	ALU
ALU_umary_ALU_8232	ENSG00000138166	4.0852635504	5.23011353284957E-05	0.0462916419	12.9529894896	ALU
ALU_umary_ALU_6745	ENSG00000206579	4.0851278619	5.23305881650329E-05	0.0463082163	0.2077403376	ALU
L1_umary_LINE1_2719	ENSG00000159387	4.0837536306	5.26297718121805E-05	0.0464871846	0.273140018	LINE1
ALU_umary_ALU_5047	ENSG00000216901	4.0717060568	5.53231850540307E-05	0.0480907974	0.0651734191	ALU
ALU_umary_ALU_5044	ENSG00000219891	4.063107337	5.73251425064273E-05	0.0492664948	0.0574348979	ALU
ALU_umary_ALU_10654	ENSG00000128891	4.0593305414	5.82260504340817E-05	0.0497832196	2.7178163528	ALU
ALU_umary_ALU_2814	ENSG00000152601	4.0590827925	5.82856157050317E-05	0.0498202884	7.1496826508	ALU
L1_umary_LINE1_1280	ENSG00000179344	-4.0585549587	5.84127138360753E-05	0.0498927098	-161.2599796669	LINE1
DEL_pindel_52594	ENSG00000167077	-4.0584801516	5.84307480798146E-05	0.0499016557	-1.240738807	ALU
