# Supplementary material for: Impact of polymorphic transposable elements on transcription in lymphoblastoid cell lines from public data
Source: BMC Bioinformatics. 2019 Nov 22;20(Suppl 9):495. doi: 10.1186/s12859-019-3113-x (PMC6873650; doi:10.1186/s12859-019-3113-x)
Supplement: Supplementary file 5 — Additional file 5:. Table containing the putatively transcribed TEs as part of annotated transcripts. [file 12859_2019_3113_MOESM5_ESM.xls]

## Sheet: Additional_FIle_5
chr	pos	TE_ID	localization	refsqe_gene_ID	ensembl_gene_ID	gene_name	gene_type	distance_from_transc
1	8869244	ALU_umary_ALU_22	INTRONIC	NM_001428	ENSG00000074800	ENO1	protein_coding	0
1	50538221	ALU_umary_ALU_155	INTRONIC	NM_007051	ENSG00000185104	FAF1	protein_coding	0
1	74727223	L1_umary_LINE1_61	INTRONIC	NM_001130042	ENSG00000116791	CRYZ	protein_coding	0
1	78643160	ALU_umary_ALU_277	3_UTR	NM_006820	ENSG00000137959	IFI44L	protein_coding	0
1	101304511	ALU_umary_ALU_409	PROMOTER	NR_126402	ENSG00000231671	LINC01307	lincRNA	18826
1	112975225	ALU_umary_ALU_459	TERMINATOR	NR_103743	ENSG00000226419	SLC16A1-AS1	antisense	0
1	147186640	ALU_umary_ALU_501	3_UTR	NM_001144830	ENSG00000131781	FMO5	protein_coding	0
1	180888428	ALU_umary_ALU_629	3_UTR	NM_001135669	ENSG00000143324	XPR1	protein_coding	0
1	198274170	ALU_umary_ALU_726	INTRONIC	NM_133494	ENSG00000151414	NEK7	protein_coding	0
1	220781029	ALU_umary_ALU_818	INTRONIC	NM_017898	ENSG00000117791	MARC2	protein_coding	0
1	233383398	ALU_umary_ALU_874	3_UTR	NM_032435	ENSG00000143674	MAP3K21	protein_coding	0
1	234669982	ALU_umary_ALU_884	TERMINATOR	NR_125944	ENSG00000228044	AL160408.1	lincRNA	0
10	26564050	ALU_umary_ALU_7858	INTRONIC	NM_019043	ENSG00000077420	APBB1IP	protein_coding	0
10	72233533	ALU_umary_ALU_8084	5_UTR	NR_038391	ENSG00000166295	ANAPC16	protein_coding	0
11	428027	ALU_umary_ALU_8333	INTRONIC	NM_001012302	ENSG00000185101	ANO9	protein_coding	0
11	43855898	ALU_umary_ALU_8559	3_UTR	NM_016142	ENSG00000149084	HSD17B12	protein_coding	0
11	47785103	ALU_umary_ALU_8566	INTRONIC	NM_015231	ENSG00000030066	NUP160	protein_coding	0
11	59209109	ALU_umary_ALU_8599	3_UTR	NM_001039396	ENSG00000197629	MPEG1	protein_coding	0
11	61377742	ALU_umary_ALU_8609	TERMINATOR	NR_028473	ENSG00000149483	TMEM138	protein_coding	8234
11	90191314	ALU_umary_ALU_8720	INTRONIC	NM_001300930	ENSG00000077616	NAALAD2	protein_coding	0
11	96289881	ALU_umary_ALU_8765	INTRONIC	NM_032427	ENSG00000184384	MAML2	protein_coding	0
11	112213894	L1_umary_LINE1_2191	INTRONIC	NM_001256400	ENSG00000197580	BCO2	protein_coding	0
11	134435753	L1_umary_LINE1_2218	PROMOTER	NR_033852	ENSG00000255545	AP004608.1	pseudogene	720
12	878797	ALU_umary_ALU_8939	INTRONIC	NM_018979	ENSG00000060237	WNK1	protein_coding	0
12	9718566	ALU_umary_ALU_8988	INTRONIC	NM_001267701	ENSG00000184293	CLECL1	protein_coding	0
12	11026439	ALU_umary_ALU_8998	INTRONIC	NM_001291314	ENSG00000231887	PRH1	protein_coding	0
12	21482043	ALU_umary_ALU_9060	INTRONIC	NM_032941	ENSG00000004700	RECQL	protein_coding	0
12	26544679	ALU_umary_ALU_9091	INTRONIC	NM_002223	ENSG00000123104	ITPR2	protein_coding	0
12	75495823	ALU_umary_ALU_9344	INTRONIC	NM_006851	ENSG00000139278	GLIPR1	protein_coding	0
12	105044600	ALU_umary_ALU_9487	INTRONIC	NM_001034173	ENSG00000136010	ALDH1L2	protein_coding	0
13	21320641	ALU_umary_ALU_9602	INTRONIC	NR_103841	ENSG00000224429	LINC00539.6	lincRNA	0
13	42197267	L1_umary_LINE1_2401	INTRONIC	NR_123715	ENSG00000102780	DGKH	protein_coding	0
13	78685665	L1_umary_LINE1_2461	PROMOTER	NM_024546	ENSG00000152193	RNF219	protein_coding	26487
13	112866653	ALU_umary_ALU_10121	INTRONIC	NM_032189	ENSG00000068650	ATP11A	protein_coding	0
14	57277732	ALU_umary_ALU_10334	INTRONIC	NR_026895	ENSG00000053770	AP5M1	protein_coding	0
14	57493723	ALU_umary_ALU_10335	5_UTR	NM_001283060	ENSG00000100557	CCDC198	protein_coding	0
14	60108781	ALU_umary_ALU_10350	INTRONIC	NM_022495	ENSG00000126773	PCNX4	protein_coding	0
14	60274682	ALU_umary_ALU_10351	INTRONIC	NM_021003	ENSG00000100614	PPM1A	protein_coding	0
14	73719843	ALU_umary_ALU_10396	INTRONIC	NM_001043318	ENSG00000156030	ELMSAN1	protein_coding	0
14	75032878	ALU_umary_ALU_10401	INTRONIC	NM_014381	ENSG00000119684	MLH3	protein_coding	0
14	91780917	ALU_umary_ALU_10494	3_UTR	NM_001128596	ENSG00000165929	TC2N	protein_coding	0
15	40808134	ALU_umary_ALU_10654	INTRONIC	NM_001077268	ENSG00000166140	ZFYVE19	protein_coding	0
15	45277714	ALU_umary_ALU_10670	INTRONIC	NR_120335	ENSG00000137860	AC051619.5	antisense	0
15	78874827	ALU_umary_ALU_10832	INTRONIC	NM_001265604	ENSG00000185787	MORF4L1	protein_coding	0
15	90643653	ALU_umary_ALU_10876	INTRONIC	NR_120372	ENSG00000259736	CRTC3-AS1	antisense	0
16	84477590	ALU_umary_ALU_11162	3_UTR	NM_020947	ENSG00000140950	TLDC1	protein_coding	0
16	89215290	ALU_umary_ALU_11171	PROMOTER	NR_037705	ENSG00000170100	ZNF778	protein_coding	2413
16	89224981	ALU_umary_ALU_11172	INTRONIC	NR_037705	ENSG00000170100	ZNF778	protein_coding	0
17	3899223	ALU_umary_ALU_11183	INTRONIC	NM_002558	ENSG00000108405	P2RX1	protein_coding	0
17	49295429	ALU_umary_ALU_11336	3_UTR	NM_014897	ENSG00000198740	ZNF652	protein_coding	0
17	50921073	ALU_umary_ALU_11341	TERMINATOR	NM_001251971	ENSG00000008294	SPAG9	protein_coding	41101
17	80382735	ALU_umary_ALU_11469	INTRONIC	NR_029376	ENSG00000263069	AC124319.2	antisense	0
17	81683641	ALU_umary_ALU_11475	INTRONIC	NM_001040025	ENSG00000214087	ARL16	protein_coding	0
18	9401423	ALU_umary_ALU_11530	3_UTR	NM_020648	ENSG00000128791	TWSG1	protein_coding	0
18	62046501	ALU_umary_ALU_11754	INTRONIC	NM_012327	ENSG00000197563	PIGN	protein_coding	0
18	77130414	ALU_umary_ALU_11842	INTRONIC	NM_001025100	ENSG00000197971	MBP	protein_coding	0
19	7471985	ALU_umary_ALU_11871	3_UTR	NM_001130955	ENSG00000104880	ARHGEF18	protein_coding	0
19	23828498	SVA_umary_SVA_746	TERMINATOR	NR_003662	ENSG00000225178	RPSAP58	lincRNA	450
19	37540557	ALU_umary_ALU_11946	3_UTR	NM_001013659	ENSG00000188227	ZNF793	protein_coding	0
19	39690448	ALU_umary_ALU_11951	TERMINATOR	NR_034156	ENSG00000226025	AC005515.1	pseudogene	4076
19	52384821	ALU_umary_ALU_11979	EXON	NM_001145434	ENSG00000221923	ZNF880	protein_coding	0
19	53533116	ALU_umary_ALU_11984	INTRONIC	NM_018555	ENSG00000130844	ZNF331	protein_coding	0
2	11286249	ALU_umary_ALU_1003	INTRONIC	NM_004850	ENSG00000134318	ROCK2	protein_coding	0
2	19877098	L1_umary_LINE1_264	INTRONIC	NR_033875	ENSG00000228784	LINC00954	lincRNA	0
2	30447127	ALU_umary_ALU_1087	PROMOTER	NM_001304446	ENSG00000172954	LCLAT1	protein_coding	99
2	42796936	ALU_umary_ALU_1149	PROMOTER	NM_012205	ENSG00000162882	HAAO	protein_coding	4344
2	64936649	ALU_umary_ALU_1256	PROMOTER	NR_036586	ENSG00000237638	LINC02245	lincRNA	31513
2	85545727	ALU_umary_ALU_1357	3_UTR	NM_001142269	ENSG00000115486	GGCX	protein_coding	0
2	143253224	L1_umary_LINE1_410	INTRONIC	NM_018460	ENSG00000075884	ARHGAP15	protein_coding	0
2	207607693	ALU_umary_ALU_1934	INTRONIC	NM_001308021	ENSG00000144401	METTL21A	protein_coding	0
2	230252768	ALU_umary_ALU_2042	INTRONIC	NM_001278452	ENSG00000079263	SP140	protein_coding	0
20	1167338	ALU_umary_ALU_12012	3_UTR	NM_006814	ENSG00000125818	PSMF1	protein_coding	0
20	44061952	ALU_umary_ALU_12176	INTRONIC	NM_001098798	ENSG00000124191	TOX2	protein_coding	0
21	14980626	ALU_umary_ALU_12272	INTRONIC	NM_003489	ENSG00000180530	NRIP1	protein_coding	0
3	14174328	L1_umary_LINE1_551	INTRONIC	NR_027299	ENSG00000154767	XPC	protein_coding	0
3	15252838	ALU_umary_ALU_2164	3_UTR	NM_014296	ENSG00000131375	CAPN7	protein_coding	0
3	57578465	ALU_umary_ALU_2369	INTRONIC	NM_001660	ENSG00000168374	ARF4	protein_coding	0
3	59867177	L1_umary_LINE1_597	INTRONIC	NM_001166243	ENSG00000189283	FHIT	protein_coding	0
3	120600136	ALU_umary_ALU_2666	INTRONIC	NM_004547	ENSG00000065518	NDUFB4	protein_coding	0
3	122726900	ALU_umary_ALU_2673	INTRONIC	NM_017554	ENSG00000173193	PARP14	protein_coding	0
3	152336183	ALU_umary_ALU_2814	INTRONIC	NM_207293	ENSG00000152601	MBNL1	protein_coding	0
3	171601510	ALU_umary_ALU_2924	3_UTR	NM_001130081	ENSG00000075651	PLD1	protein_coding	0
4	10631070	L1_umary_LINE1_777	INTRONIC	NM_052964	ENSG00000109684	CLNK	protein_coding	0
4	42086039	ALU_umary_ALU_3251	INTRONIC	NM_006345	ENSG00000014824	SLC30A9	protein_coding	0
5	1585402	ALU_umary_ALU_4031	INTRONIC	NR_003263	ENSG00000185986	SDHAP3	pseudogene	0
5	1812538	ALU_umary_ALU_4032	INTRONIC	NM_004553	ENSG00000145494	NDUFS6	protein_coding	0
5	7864826	ALU_umary_ALU_4060	INTRONIC	NR_073608	ENSG00000124279	FASTKD3	protein_coding	0
5	10634882	ALU_umary_ALU_4081	INTRONIC	NM_001164440	ENSG00000164236	ANKRD33B	protein_coding	0
5	68291464	ALU_umary_ALU_4354	INTRONIC	NM_181504	ENSG00000145675	PIK3R1	protein_coding	0
5	94704584	ALU_umary_ALU_4477	TERMINATOR	NM_001002796	ENSG00000175471	MCTP1	protein_coding	0
5	95658516	ALU_umary_ALU_4483	3_UTR	NM_031952	ENSG00000145757	SPATA9	protein_coding	0
5	110750222	ALU_umary_ALU_4571	INTRONIC	NM_001303249	ENSG00000164209	SLC25A46	protein_coding	0
6	2773783	ALU_umary_ALU_4925	INTRONIC	NM_020135	ENSG00000124535	WRNIP1	protein_coding	0
6	26187723	ALU_umary_ALU_5037	TERMINATOR	NM_003539	ENSG00000277157	HIST1H4D	protein_coding	0
6	28325569	ALU_umary_ALU_5045	3_UTR	NM_030899	ENSG00000235109	ZSCAN31	protein_coding	0
6	31471239	ALU_umary_ALU_5064	PROMOTER	NR_002812	ENSG00000206337	HCG26	antisense	0
6	43313173	ALU_umary_ALU_5119	PROMOTER	NM_206922	ENSG00000146215	CRIP3	protein_coding	4377
6	73795132	ALU_umary_ALU_5280	INTRONIC	NM_133493	ENSG00000156535	CD109	protein_coding	0
6	99550665	ALU_umary_ALU_5408	INTRONIC	NM_001013399	ENSG00000112237	CCNC	protein_coding	0
6	143861827	ALU_umary_ALU_5658	INTRONIC	NM_032860	ENSG00000135521	LTV1	protein_coding	0
7	7575916	ALU_umary_ALU_5794	INTRONIC	NM_019005	ENSG00000164654	MIOS	protein_coding	0
7	22813873	ALU_umary_ALU_5886	INTRONIC	NM_019059	ENSG00000196683	TOMM7	protein_coding	0
7	55519572	ALU_umary_ALU_6056	INTRONIC	NM_030796	ENSG00000154978	VOPP1	protein_coding	0
7	85272409	L1_umary_LINE1_1534	PROMOTER	NM_152754	ENSG00000153993	SEMA3D	protein_coding	85555
7	92122238	ALU_umary_ALU_6200	INTRONIC	NM_001146152	ENSG00000001630	CYP51A1	protein_coding	0
7	128307488	ALU_umary_ALU_6384	3_UTR	NR_046216	ENSG00000106344	MGC27345	lincRNA	0
8	22104268	ALU_umary_ALU_6619	3_UTR	NM_022749	ENSG00000158863	FAM160B2	protein_coding	0
8	58586454	ALU_umary_ALU_6758	INTRONIC	NM_003580	ENSG00000035681	NSMAF	protein_coding	0
8	78901441	L1_umary_LINE1_1693	PROMOTER	NM_000880	ENSG00000104432	IL7	protein_coding	95919
8	129895434	ALU_umary_ALU_7152	INTRONIC	NR_046360	ENSG00000153310	FAM49B	protein_coding	0
9	262463	ALU_umary_ALU_7210	INTRONIC	NM_203447	ENSG00000107099	DOCK8	protein_coding	0
9	71929876	ALU_umary_ALU_7458	INTRONIC	NM_182505	ENSG00000155621	C9orf85	protein_coding	0
9	122917553	ALU_umary_ALU_7698	TERMINATOR	NM_001304364	ENSG00000171448	ZBTB26	protein_coding	0
